# Supplementary material for: Driving style diversity in highway weaving areas: A drone-based analysis of population distribution patterns and operational parameter relationships
Source: PLoS One. 2025 Dec 3;20(12):e0336040. doi: 10.1371/journal.pone.0336040 (PMC12674577; doi:10.1371/journal.pone.0336040)
Supplement: S1 File — (CSV) [file pone.0336040.s001.csv]

TrackID	Type	EntryGate	EntryTime	ExitGate	ExitTime	TraveledDist	OriginalAvgSpeed	ValidTrajectoryPoints	TimeRange	avg_speed	speed_std	avg_abs_tan_acc	max_tan_acc	avg_abs_lat_acc	max_lat_acc	site_id	weaving_length	lane_config	speed_limit	upstream_type	downstream_type	entrance_lanes	mainline_lanes	exit_lanes	path_type
12	Car	ren	9.07	mex	26.63	281.65	57.72	176	17.56	57.835284	5.748767	0.397727	1.07	0.253011	1.41	1	280	2001/3/2	120	HIC	HIC	1	3	2	merging
27	MediumVehicle	men	2.47	mex	17.57	281	66.99	151	15.1	67.143377	0.875455	0.21	0.55	0.373576	0.79	1	280	2001/3/2	120	HIC	HIC	1	3	2	through_main
35	Car	men	4.43	mex	18.97	280.35	69.44	145	14.54	69.61269	3.163574	0.235241	0.56	0.382	0.76	1	280	2001/3/2	120	HIC	HIC	1	3	2	through_main
40	Car	men	4.73	mex	21.93	279.48	58.5	172	17.2	58.63907	3.410373	0.402674	0.99	0.27157	0.71	1	280	2001/3/2	120	HIC	HIC	1	3	2	through_main
47	Car	men	1.8	mex	18.6	279.96	59.99	169	16.8	60.140296	6.647352	0.359349	0.77	0.319645	0.71	1	280	2001/3/2	120	HIC	HIC	1	3	2	through_main
51	Car	men	0.6	mex	17.23	279.94	60.59	167	16.63	60.707305	7.364757	0.487066	1.16	0.302754	0.67	1	280	2001/3/2	120	HIC	HIC	1	3	2	through_main
56	Car	men	6.87	mex	23.4	279.69	60.9	165	16.53	61.037091	2.762072	0.343515	0.87	0.285515	0.77	1	280	2001/3/2	120	HIC	HIC	1	3	2	through_main
58	Car	men	6.13	mex	19.17	281.28	77.69	131	13.04	77.852824	3.042086	0.459313	0.82	0.477481	0.9	1	280	2001/3/2	120	HIC	HIC	1	3	2	through_main
62	Car	men	8.53	mex	24.83	280.09	61.86	164	16.3	62.022805	2.345608	0.27939	0.58	0.281037	0.63	1	280	2001/3/2	120	HIC	HIC	1	3	2	through_main
65	Car	ren	14.6	mex	32.17	281.5	57.69	176	17.57	57.84375	6.506933	0.379261	0.79	0.29233	1.16	1	280	2001/3/2	120	HIC	HIC	1	3	2	merging
69	Car	men	10.5	mex	26.3	279.8	63.75	158	15.8	63.886076	2.133728	0.244684	0.64	0.365506	0.99	1	280	2001/3/2	120	HIC	HIC	1	3	2	through_main
70	Car	ren	16.47	mex	34.37	281.59	56.63	179	17.9	56.749497	4.924125	0.295251	1.1	0.325531	1.7	1	280	2001/3/2	120	HIC	HIC	1	3	2	merging
73	HeavyVehicle	men	8.27	mex	25.03	280.9	60.31	168	16.76	60.439821	0.908768	0.198571	0.68	0.332381	0.86	1	280	2001/3/2	120	HIC	HIC	1	3	2	through_main
77	Car	men	14.03	mex	29.6	281.36	65.07	156	15.57	65.223205	0.835264	0.292436	0.64	0.359038	0.76	1	280	2001/3/2	120	HIC	HIC	1	3	2	through_main
81	Car	ren	19.03	mex	36.13	281.94	59.36	171	17.1	59.492456	2.740568	0.382105	1.5	0.334912	1.75	1	280	2001/3/2	120	HIC	HIC	1	3	2	merging
84	Car	men	17.83	mex	35.33	280.51	57.71	175	17.5	57.8132	2.066546	0.266343	0.53	0.291371	0.63	1	280	2001/3/2	120	HIC	HIC	1	3	2	through_main
86	Car	men	16.7	mex	28.77	279.35	83.34	121	12.07	83.527273	2.763916	0.38876	0.5	0.509174	0.97	1	280	2001/3/2	120	HIC	HIC	1	3	2	through_main
87	Car	ren	23.6	mex	40.93	281.19	58.4	173	17.33	58.542775	7.350253	0.55185	2.13	0.361561	1.64	1	280	2001/3/2	120	HIC	HIC	1	3	2	merging
90	Car	men	19.03	mex	33.07	279.77	71.77	141	14.04	71.93	2.303824	0.249574	0.65	0.38461	0.79	1	280	2001/3/2	120	HIC	HIC	1	3	2	through_main
94	Car	men	20	mex	34.67	280.01	68.73	147	14.67	68.909932	3.419624	0.476803	1.2	0.399456	0.86	1	280	2001/3/2	120	HIC	HIC	1	3	2	through_main
96	Car	men	21.7	mex	37.2	280.79	65.22	156	15.5	65.398526	2.655833	0.490064	1.48	0.352692	0.7	1	280	2001/3/2	120	HIC	HIC	1	3	2	through_main
97	Car	ren	27.83	rex	51.23	280.18	43.11	234	23.4	43.144316	4.165396	0.282009	0.49	0.320598	1.49	1	280	2001/3/2	120	HIC	HIC	1	3	2	through_ramp
102	MediumVehicle	men	26.1	mex	43.57	280.84	57.88	175	17.47	58.005486	3.670856	0.311714	0.89	0.285371	1.08	1	280	2001/3/2	120	HIC	HIC	1	3	2	through_main
104	HeavyVehicle	ren	29.13	mex	46.87	281.08	57.06	178	17.74	57.177584	3.979094	0.458146	1.59	0.355843	1.78	1	280	2001/3/2	120	HIC	HIC	1	3	2	merging
105	Car	men	31.47	mex	50.5	280.34	53.02	191	19.03	53.131571	4.522929	0.322199	0.96	0.266649	0.53	1	280	2001/3/2	120	HIC	HIC	1	3	2	through_main
108	Car	men	32.87	mex	51.83	280.53	53.25	190	18.96	53.324895	6.352851	0.437211	1.22	0.245684	0.52	1	280	2001/3/2	120	HIC	HIC	1	3	2	through_main
109	Car	men	31.23	rex	53.03	279.12	46.09	218	21.8	46.129404	4.281139	0.327294	0.86	0.190229	0.51	1	280	2001/3/2	120	HIC	HIC	1	3	2	diverging
110	Car	ren	38	mex	60.7	282.18	44.75	227	22.7	44.835022	3.112086	0.216784	0.98	0.236256	1.01	1	280	2001/3/2	120	HIC	HIC	1	3	2	merging
112	Car	men	31.8	mex	47.6	279.32	63.64	159	15.8	63.808176	1.981728	0.397547	1.27	0.381509	1.25	1	280	2001/3/2	120	HIC	HIC	1	3	2	through_main
113	Car	ren	40.03	mex	57.3	281.39	58.67	173	17.27	58.729364	8.36867	0.559711	1.58	0.277341	1.14	1	280	2001/3/2	120	HIC	HIC	1	3	2	merging
115	Car	men	35.7	mex	56.83	280.6	47.8	212	21.13	47.895896	2.972187	0.250896	0.67	0.183208	0.58	1	280	2001/3/2	120	HIC	HIC	1	3	2	through_main
117	Car	men	34.37	mex	50.23	279.81	63.49	159	15.86	63.596164	1.078288	0.269371	1.56	0.337421	0.64	1	280	2001/3/2	120	HIC	HIC	1	3	2	through_main
118	Car	ren	41.37	mex	61.53	281.6	50.27	202	20.16	50.327723	4.253784	0.44599	1.14	0.233168	1.01	1	280	2001/3/2	120	HIC	HIC	1	3	2	merging
120	MediumVehicle	men	36.87	mex	57.73	280.93	48.47	209	20.86	48.554737	2.635759	0.299234	0.69	0.201579	0.55	1	280	2001/3/2	120	HIC	HIC	1	3	2	through_main
122	Car	ren	42.77	mex	62.17	281.16	52.17	195	19.4	52.268667	5.337329	0.377282	0.86	0.202974	0.91	1	280	2001/3/2	120	HIC	HIC	1	3	2	merging
123	MediumVehicle	men	36.93	mex	54.63	281.78	57.31	177	17.7	57.431977	1.520322	0.258475	0.77	0.277232	0.76	1	280	2001/3/2	120	HIC	HIC	1	3	2	through_main
126	Car	men	38.33	mex	58.9	280.6	49.12	206	20.57	49.228544	2.378881	0.358058	1.42	0.226942	0.6	1	280	2001/3/2	120	HIC	HIC	1	3	2	through_main
128	Car	men	37.2	mex	52.23	280.24	67.11	151	15.03	67.278543	3.19671	0.317086	0.85	0.365695	0.84	1	280	2001/3/2	120	HIC	HIC	1	3	2	through_main
129	Car	ren	44.7	mex	63.9	281.56	52.79	192	19.2	52.878385	4.015757	0.397604	1	0.268594	1.1	1	280	2001/3/2	120	HIC	HIC	1	3	2	merging
131	Car	men	39.03	mex	57.4	280.52	54.98	184	18.37	55.15038	10.26502	0.668967	1.46	0.354239	1.94	1	280	2001/3/2	120	HIC	HIC	1	3	2	through_main
133	Car	men	39.8	mex	55.43	279.31	64.32	157	15.63	64.488153	3.243561	0.289236	0.92	0.325987	0.74	1	280	2001/3/2	120	HIC	HIC	1	3	2	through_main
136	Car	ren	48.23	mex	68.3	281.55	50.51	201	20.07	50.574925	3.745626	0.326915	1.34	0.249602	1.65	1	280	2001/3/2	120	HIC	HIC	1	3	2	merging
137	Car	men	40.67	mex	59.7	280.85	53.12	191	19.03	53.250524	4.222267	0.478796	1.36	0.223141	0.53	1	280	2001/3/2	120	HIC	HIC	1	3	2	through_main
138	Car	ren	49.6	mex	69.27	281.21	51.48	197	19.67	51.606701	5.464137	0.32132	1.01	0.236041	1.02	1	280	2001/3/2	120	HIC	HIC	1	3	2	merging
140	Car	men	42.33	mex	61.27	280.89	53.41	190	18.94	53.529263	4.843782	0.449	1.1	0.235579	0.64	1	280	2001/3/2	120	HIC	HIC	1	3	2	through_main
145	Car	ren	52	mex	71.87	281.27	50.97	199	19.87	51.051005	2.191837	0.212814	0.77	0.228342	1.45	1	280	2001/3/2	120	HIC	HIC	1	3	2	merging
146	Car	men	45.67	mex	63.63	280.26	56.16	180	17.96	56.268278	2.339993	0.250444	0.64	0.248278	0.62	1	280	2001/3/2	120	HIC	HIC	1	3	2	through_main
149	Car	ren	53.97	mex	73.2	281.31	52.66	193	19.23	52.732383	1.715827	0.404663	1.15	0.334508	1.65	1	280	2001/3/2	120	HIC	HIC	1	3	2	merging
150	Car	men	46.43	mex	61.2	279.23	68.07	148	14.77	68.238784	1.677285	0.253243	0.47	0.386081	0.86	1	280	2001/3/2	120	HIC	HIC	1	3	2	through_main
151	MediumVehicle	men	48	mex	66.6	281.22	54.43	186	18.6	54.533495	1.691198	0.324032	1.33	0.268065	0.71	1	280	2001/3/2	120	HIC	HIC	1	3	2	through_main
154	Car	ren	55.97	mex	73.17	280.94	58.8	172	17.2	58.913081	2.45621	0.426512	1.13	0.319535	1.72	1	280	2001/3/2	120	HIC	HIC	1	3	2	merging
155	MediumVehicle	men	49.63	mex	68.3	280.36	54.07	187	18.67	54.171765	2.963124	0.318556	0.83	0.242353	0.61	1	280	2001/3/2	120	HIC	HIC	1	3	2	through_main
157	Car	men	48.53	mex	63.33	279.96	68.1	149	14.8	68.26255	2.333415	0.334161	0.77	0.371141	0.84	1	280	2001/3/2	120	HIC	HIC	1	3	2	through_main
159	Car	ren	58.4	mex	76.97	282.05	54.69	186	18.57	54.776559	2.739357	0.367742	0.97	0.276237	1.74	1	280	2001/3/2	120	HIC	HIC	1	3	2	merging
164	Car	men	51.6	mex	71.53	280.67	50.69	200	19.93	50.81675	5.06139	0.42465	1.02	0.21715	0.47	1	280	2001/3/2	120	HIC	HIC	1	3	2	through_main
176	MediumVehicle	ren	65.03	mex	85.57	281.69	49.39	206	20.54	49.461893	3.581096	0.275777	0.66	0.270146	1.43	1	280	2001/3/2	120	HIC	HIC	1	3	2	merging
178	Car	men	57	mex	72.3	279.35	65.73	153	15.3	65.865817	1.157494	0.300392	1.19	0.328105	1	1	280	2001/3/2	120	HIC	HIC	1	3	2	through_main
179	Car	men	57.47	mex	75.43	281.15	56.33	180	17.96	56.4495	2.162614	0.319222	0.85	0.253056	0.56	1	280	2001/3/2	120	HIC	HIC	1	3	2	through_main
182	MediumVehicle	men	59.6	mex	78.03	280.75	54.83	184	18.43	54.93712	2.119046	0.319728	1.49	0.247011	0.68	1	280	2001/3/2	120	HIC	HIC	1	3	2	through_main
185	Car	men	60.87	mex	79.27	280.76	54.93	184	18.4	55.039946	2.436574	0.303261	0.87	0.25788	0.62	1	280	2001/3/2	120	HIC	HIC	1	3	2	through_main
187	Car	ren	68.97	mex	88.57	281.77	51.75	196	19.6	51.857602	3.553657	0.304388	0.9	0.24551	0.88	1	280	2001/3/2	120	HIC	HIC	1	3	2	merging
188	Car	men	59.63	mex	73.3	279.91	73.73	137	13.67	73.878905	2.180243	0.329781	0.86	0.413869	0.86	1	280	2001/3/2	120	HIC	HIC	1	3	2	through_main
190	Car	men	61.1	mex	75.1	279.5	71.87	140	14	72.039857	0.962883	0.250786	0.47	0.399286	0.9	1	280	2001/3/2	120	HIC	HIC	1	3	2	through_main
198	Car	men	65.4	mex	81.67	280.7	62.12	163	16.27	62.229939	2.372182	0.280798	0.73	0.348712	0.73	1	280	2001/3/2	120	HIC	HIC	1	3	2	through_main
207	Car	men	70.07	mex	86.47	280.38	61.55	164	16.4	61.67	3.258674	0.26378	0.92	0.327622	0.68	1	280	2001/3/2	120	HIC	HIC	1	3	2	through_main
213	MediumVehicle	ren	78.23	mex	96.17	281.77	56.56	180	17.94	56.663778	4.402425	0.337389	1.03	0.284722	1.42	1	280	2001/3/2	120	HIC	HIC	1	3	2	merging
215	Car	ren	80.17	mex	97.73	281.83	57.76	176	17.56	57.847159	6.105165	0.402159	0.84	0.267216	1.74	1	280	2001/3/2	120	HIC	HIC	1	3	2	merging
218	Car	men	73.87	mex	89.67	279.45	63.67	159	15.8	63.833459	1.351715	0.322893	0.75	0.33044	0.75	1	280	2001/3/2	120	HIC	HIC	1	3	2	through_main
221	MediumVehicle	men	76.23	mex	94.47	280.87	55.46	182	18.24	55.558516	1.048068	0.223407	0.61	0.259835	0.58	1	280	2001/3/2	120	HIC	HIC	1	3	2	through_main
225	Car	ren	82.5	mex	99.97	281.96	58.11	175	17.47	58.202057	7.983744	0.392	1.15	0.3924	1.29	1	280	2001/3/2	120	HIC	HIC	1	3	2	merging
227	Car	men	75.8	mex	90.73	279.68	67.42	150	14.93	67.605733	1.445793	0.2294	0.47	0.373867	0.75	1	280	2001/3/2	120	HIC	HIC	1	3	2	through_main
231	Car	men	78.03	mex	93	279.96	67.34	150	14.97	67.489667	0.56237	0.145	0.39	0.370467	0.79	1	280	2001/3/2	120	HIC	HIC	1	3	2	through_main
237	Car	men	80.33	mex	97.8	280.14	57.74	175	17.47	57.843657	1.580576	0.199657	0.89	0.287886	0.82	1	280	2001/3/2	120	HIC	HIC	1	3	2	through_main
240	Car	men	81.13	mex	95.57	279.61	69.74	145	14.44	69.912	1.07095	0.201724	0.57	0.375172	0.9	1	280	2001/3/2	120	HIC	HIC	1	3	2	through_main
243	Car	men	82.8	mex	98.17	279.96	65.59	154	15.37	65.742792	0.864282	0.305455	1.04	0.358766	0.87	1	280	2001/3/2	120	HIC	HIC	1	3	2	through_main
245	Car	men	83.77	mex	100.23	280.74	61.38	165	16.46	61.523576	3.348721	0.244	0.84	0.270242	0.57	1	280	2001/3/2	120	HIC	HIC	1	3	2	through_main
248	MediumVehicle	men	85.6	mex	101.03	279.97	65.31	154	15.43	65.448831	1.334068	0.427792	1.19	0.336818	0.73	1	280	2001/3/2	120	HIC	HIC	1	3	2	through_main
249	Car	men	85.77	mex	103.53	281.42	57.02	178	17.76	57.143989	4.104749	0.416404	1.61	0.279831	0.6	1	280	2001/3/2	120	HIC	HIC	1	3	2	through_main
253	Car	men	85.5	mex	101.87	280.32	61.66	164	16.37	61.810549	2.199741	0.432683	0.84	0.309085	0.75	1	280	2001/3/2	120	HIC	HIC	1	3	2	through_main
258	Car	men	88.07	mex	103.9	279.62	63.58	158	15.83	63.717848	2.451619	0.401139	1.53	0.338101	0.88	1	280	2001/3/2	120	HIC	HIC	1	3	2	through_main
263	MediumVehicle	men	89.87	mex	105.8	280.33	63.34	159	15.93	63.476541	1.050065	0.272201	0.71	0.322642	0.87	1	280	2001/3/2	120	HIC	HIC	1	3	2	through_main
272	Car	men	90.87	mex	107.03	280.14	62.38	162	16.16	62.53821	1.938033	0.285679	0.9	0.311852	0.82	1	280	2001/3/2	120	HIC	HIC	1	3	2	through_main
274	Car	men	91.53	rex	107.5	279.15	62.94	160	15.97	63.00725	10.800946	0.769875	1.18	0.402375	0.8	1	280	2001/3/2	120	HIC	HIC	1	3	2	diverging
281	Car	men	94	mex	108.77	279.65	68.18	148	14.77	68.325676	2.109667	0.211554	0.58	0.364595	0.88	1	280	2001/3/2	120	HIC	HIC	1	3	2	through_main
284	Car	men	96.37	mex	112.4	281.33	63.17	161	16.03	63.323168	1.102317	0.280062	0.74	0.334907	0.77	1	280	2001/3/2	120	HIC	HIC	1	3	2	through_main
286	HeavyVehicle	men	97.7	mex	113.03	280.96	65.96	154	15.33	66.104221	1.063982	0.466169	1.63	0.408636	0.88	1	280	2001/3/2	120	HIC	HIC	1	3	2	through_main
289	Car	men	98.37	rex	112.97	280.25	69.1	146	14.6	69.150479	7.939364	0.749521	1.95	0.493493	1.02	1	280	2001/3/2	120	HIC	HIC	1	3	2	diverging
291	Car	men	98.3	mex	110.6	279.68	81.86	123	12.3	82.064065	6.318835	0.541789	1.55	0.599512	1.06	1	280	2001/3/2	120	HIC	HIC	1	3	2	through_main
296	Car	ren	108.83	mex	129.27	280.95	49.5	205	20.44	49.587805	3.38905	0.34078	1.17	0.296732	1.05	1	280	2001/3/2	120	HIC	HIC	1	3	2	merging
298	MediumVehicle	men	101.47	mex	117	280.31	64.97	155	15.53	65.098645	0.842672	0.189742	0.55	0.369935	0.99	1	280	2001/3/2	120	HIC	HIC	1	3	2	through_main
304	Car	men	103.5	mex	118.6	280.14	66.79	151	15.1	66.942715	1.03653	0.18894	0.34	0.355894	0.66	1	280	2001/3/2	120	HIC	HIC	1	3	2	through_main
306	Car	ren	110.6	mex	125.77	281.61	66.84	152	15.17	67.091842	9.646991	0.593882	1.9	0.446184	1.69	1	280	2001/3/2	120	HIC	HIC	1	3	2	merging
311	Car	men	107.07	mex	118	279.32	91.97	110	10.93	92.268636	4.175876	0.363727	0.87	0.692182	1.36	1	280	2001/3/2	120	HIC	HIC	1	3	2	through_main
312	Car	men	107.7	rex	123.27	279.34	64.6	156	15.57	64.64891	7.334857	0.583141	0.31	0.305641	0.81	1	280	2001/3/2	120	HIC	HIC	1	3	2	diverging
319	MediumVehicle	ren	117.5	mex	137.1	282.33	51.86	197	19.6	51.92533	2.639027	0.268426	0.93	0.298629	1.45	1	280	2001/3/2	120	HIC	HIC	1	3	2	merging
322	Car	men	112.7	mex	127.53	279.83	67.91	149	14.83	68.097181	2.382729	0.293087	0.87	0.350268	0.76	1	280	2001/3/2	120	HIC	HIC	1	3	2	through_main
327	Car	ren	121.67	mex	141.07	281.92	52.32	194	19.4	52.39701	2.291857	0.261804	0.74	0.248866	1.61	1	280	2001/3/2	120	HIC	HIC	1	3	2	merging
329	Car	men	115.6	mex	131.43	279.37	63.52	159	15.83	63.685346	1.407617	0.207421	0.59	0.308428	0.76	1	280	2001/3/2	120	HIC	HIC	1	3	2	through_main
332	Car	ren	123.63	mex	139.7	281.4	63.05	161	16.07	63.187453	8.822887	0.509379	1.63	0.351739	1.56	1	280	2001/3/2	120	HIC	HIC	1	3	2	merging
334	Car	men	116.83	mex	132.73	280.01	63.4	160	15.9	63.530938	1.05488	0.359063	1.2	0.343125	0.79	1	280	2001/3/2	120	HIC	HIC	1	3	2	through_main
336	Car	men	117.9	mex	138.47	281.14	49.21	206	20.57	49.295971	3.736502	0.372282	1.08	0.241748	0.74	1	280	2001/3/2	120	HIC	HIC	1	3	2	through_main
337	Car	men	116.4	mex	131.5	280.43	66.86	152	15.1	67.019539	2.676302	0.384145	1.43	0.426118	1.1	1	280	2001/3/2	120	HIC	HIC	1	3	2	through_main
343	Car	men	118.2	mex	134.03	279.62	63.58	159	15.83	63.739119	1.592046	0.366478	1.1	0.325157	0.79	1	280	2001/3/2	120	HIC	HIC	1	3	2	through_main
346	MediumVehicle	men	118.87	mex	133.3	280.62	69.99	145	14.43	70.126276	1.616532	0.259724	0.7	0.462621	0.95	1	280	2001/3/2	120	HIC	HIC	1	3	2	through_main
348	Car	men	121.17	mex	135.83	280.06	68.74	147	14.66	68.89619	1.301358	0.26551	0.68	0.322925	0.66	1	280	2001/3/2	120	HIC	HIC	1	3	2	through_main
351	MediumVehicle	men	122.17	mex	138.33	280.5	62.46	162	16.16	62.599815	1.221873	0.214691	0.77	0.324012	0.6	1	280	2001/3/2	120	HIC	HIC	1	3	2	through_main
361	Car	men	127.9	mex	144.33	280.03	61.34	164	16.43	61.472988	1.399083	0.252866	0.77	0.304329	0.76	1	280	2001/3/2	120	HIC	HIC	1	3	2	through_main
362	Car	men	129.73	mex	148.9	281.46	52.87	192	19.17	52.984271	2.29141	0.321667	1.58	0.220833	0.55	1	280	2001/3/2	120	HIC	HIC	1	3	2	through_main
368	MediumVehicle	men	130.57	mex	148.6	280.83	56.06	181	18.03	56.188895	3.641932	0.379171	0.91	0.249171	0.72	1	280	2001/3/2	120	HIC	HIC	1	3	2	through_main
369	Car	men	131.33	rex	151.8	278.99	49.07	205	20.47	49.103463	8.485451	0.60922	1.09	0.231707	0.69	1	280	2001/3/2	120	HIC	HIC	1	3	2	diverging
370	Car	men	132.5	rex	153.7	279.23	47.42	212	21.2	47.480849	10.027176	0.688962	1.28	0.214009	0.81	1	280	2001/3/2	120	HIC	HIC	1	3	2	diverging
372	Car	ren	140.57	mex	161.57	281.64	48.28	210	21	48.365095	10.002521	0.449143	1.04	0.27719	1.15	1	280	2001/3/2	120	HIC	HIC	1	3	2	merging
375	Car	men	131.87	mex	149.7	280.3	56.58	179	17.83	56.736536	3.878778	0.441564	1.03	0.277263	0.69	1	280	2001/3/2	120	HIC	HIC	1	3	2	through_main
378	Car	ren	142.3	mex	165.6	281.87	43.55	234	23.3	43.601325	5.477968	0.613675	1.53	0.192179	0.87	1	280	2001/3/2	120	HIC	HIC	1	3	2	merging
379	Car	men	133.4	mex	149.33	279.54	63.16	160	15.93	63.3675	4.83702	0.40625	1.25	0.324062	1.1	1	280	2001/3/2	120	HIC	HIC	1	3	2	through_main
384	Car	men	134.6	rex	154.27	279.48	51.16	197	19.67	51.212335	5.993575	0.338629	0.4	0.191421	0.45	1	280	2001/3/2	120	HIC	HIC	1	3	2	diverging
387	Car	men	136.7	mex	154.13	280.61	57.95	174	17.43	58.077069	6.642881	0.37069	0.92	0.268793	0.55	1	280	2001/3/2	120	HIC	HIC	1	3	2	through_main
389	Car	men	135.13	mex	150.97	279.34	63.51	159	15.84	63.666038	1.385151	0.213082	0.59	0.351824	0.96	1	280	2001/3/2	120	HIC	HIC	1	3	2	through_main
391	Car	men	136.73	rex	154.7	279.96	56.1	180	17.97	56.163389	4.056674	0.4695	0.99	0.255611	0.63	1	280	2001/3/2	120	HIC	HIC	1	3	2	diverging
393	Car	men	136.5	mex	152.37	279.64	63.45	159	15.87	63.593333	2.692491	0.285786	0.79	0.307233	0.73	1	280	2001/3/2	120	HIC	HIC	1	3	2	through_main
394	Car	men	138.17	mex	155.5	280.65	58.29	174	17.33	58.392184	5.916491	0.340747	0.87	0.255862	0.58	1	280	2001/3/2	120	HIC	HIC	1	3	2	through_main
395	Car	men	138.17	mex	153.87	279.99	64.2	157	15.7	64.358408	2.694161	0.275669	0.6	0.311847	0.79	1	280	2001/3/2	120	HIC	HIC	1	3	2	through_main
397	MediumVehicle	ren	146	mex	170.37	281.79	41.63	244	24.37	41.718525	7.095403	0.361516	1.22	0.183033	0.6	1	280	2001/3/2	120	HIC	HIC	1	3	2	merging
400	MediumVehicle	men	139.4	mex	157.53	280.89	55.77	182	18.13	55.863462	4.641755	0.32	0.86	0.262473	0.62	1	280	2001/3/2	120	HIC	HIC	1	3	2	through_main
403	Car	men	139.77	mex	155.47	279.67	64.13	157	15.7	64.260637	2.471335	0.263503	0.72	0.373758	0.71	1	280	2001/3/2	120	HIC	HIC	1	3	2	through_main
407	Car	men	141.13	mex	159.37	280.54	55.39	182	18.24	55.513407	5.844372	0.36989	1.23	0.262473	0.73	1	280	2001/3/2	120	HIC	HIC	1	3	2	through_main
408	Car	ren	148.2	mex	172.3	281.95	42.12	242	24.1	42.199959	5.075624	0.348802	0.82	0.191033	0.91	1	280	2001/3/2	120	HIC	HIC	1	3	2	merging
412	Car	men	142.8	rex	167.47	279.34	40.77	247	24.67	40.800283	7.155703	0.566235	1.12	0.147166	0.39	1	280	2001/3/2	120	HIC	HIC	1	3	2	diverging
414	Car	men	141.97	mex	157.8	279.67	63.59	159	15.83	63.705849	4.106554	0.350314	0.98	0.314088	0.65	1	280	2001/3/2	120	HIC	HIC	1	3	2	through_main
415	Car	men	142.83	mex	159.3	279.55	61.12	165	16.47	61.229091	4.322556	0.252848	0.93	0.293394	0.82	1	280	2001/3/2	120	HIC	HIC	1	3	2	through_main
416	Car	ren	149.83	mex	171.03	280.89	47.7	212	21.2	47.794104	9.907852	0.512123	1.72	0.245991	0.82	1	280	2001/3/2	120	HIC	HIC	1	3	2	merging
419	Car	men	144.27	mex	166.93	281.13	44.65	227	22.66	44.784405	10.44122	0.550705	1.23	0.178811	0.72	1	280	2001/3/2	120	HIC	HIC	1	3	2	through_main
421	MediumVehicle	men	144.8	mex	162.87	280.57	55.91	181	18.07	56.023425	3.429452	0.469724	1.75	0.27221	0.56	1	280	2001/3/2	120	HIC	HIC	1	3	2	through_main
423	Car	ren	151.7	mex	173.63	282.57	46.38	219	21.93	46.46274	3.637241	0.25589	0.78	0.249132	0.96	1	280	2001/3/2	120	HIC	HIC	1	3	2	merging
424	Car	men	144.37	mex	161.33	280.16	59.44	170	16.96	59.568	3.470957	0.286824	1.07	0.300176	0.71	1	280	2001/3/2	120	HIC	HIC	1	3	2	through_main
425	Car	men	145.8	mex	162.77	279.97	59.4	170	16.97	59.555118	3.053998	0.282941	1.08	0.298412	0.69	1	280	2001/3/2	120	HIC	HIC	1	3	2	through_main
430	Car	men	147	mex	164.33	279.51	58.05	174	17.33	58.174138	2.407938	0.334368	1.07	0.270632	0.8	1	280	2001/3/2	120	HIC	HIC	1	3	2	through_main
431	Car	ren	153.43	mex	178.8	281.68	39.98	254	25.37	40.056614	6.16122	0.417559	1.78	0.176535	1.05	1	280	2001/3/2	120	HIC	HIC	1	3	2	merging
434	Car	men	147.2	mex	165.83	280.52	54.2	187	18.63	54.317647	5.006801	0.39861	1.22	0.255829	0.7	1	280	2001/3/2	120	HIC	HIC	1	3	2	through_main
437	Car	men	148.77	mex	169.07	280.78	49.79	203	20.3	49.89798	12.656654	0.738374	1.88	0.222414	0.54	1	280	2001/3/2	120	HIC	HIC	1	3	2	through_main
438	Car	ren	155.23	mex	180.2	281.36	40.57	250	24.97	40.6476	6.903582	0.605	1.39	0.16956	0.71	1	280	2001/3/2	120	HIC	HIC	1	3	2	merging
439	Car	men	148.5	mex	165.83	279.75	58.1	174	17.33	58.247011	5.517919	0.339713	1.15	0.261839	0.79	1	280	2001/3/2	120	HIC	HIC	1	3	2	through_main
442	Car	men	150.07	mex	167.7	279.94	57.15	177	17.63	57.274237	5.466626	0.371243	1.57	0.25791	0.71	1	280	2001/3/2	120	HIC	HIC	1	3	2	through_main
444	Car	ren	156.73	mex	182.33	281.95	39.65	256	25.6	39.703594	6.804135	0.514336	1.57	0.168789	1	1	280	2001/3/2	120	HIC	HIC	1	3	2	merging
447	Car	men	151.23	mex	173.33	280.6	45.71	221	22.1	45.80914	5.87957	0.48267	0.79	0.171357	0.5	1	280	2001/3/2	120	HIC	HIC	1	3	2	through_main
451	Car	men	152.17	mex	171.07	279.59	53.26	190	18.9	53.396632	5.195727	0.499737	1.42	0.218526	0.49	1	280	2001/3/2	120	HIC	HIC	1	3	2	through_main
452	Car	men	152.57	mex	175.33	280.68	44.38	228	22.76	44.494605	5.262924	0.368114	0.86	0.162544	0.53	1	280	2001/3/2	120	HIC	HIC	1	3	2	through_main
453	Car	men	153.37	mex	177.77	281.84	41.58	244	24.4	41.658443	5.306709	0.382131	1.16	0.155492	0.4	1	280	2001/3/2	120	HIC	HIC	1	3	2	through_main
454	Car	ren	159.37	mex	181.63	281.16	45.46	223	22.26	45.523184	2.9306	0.648386	2.21	0.282646	1.36	1	280	2001/3/2	120	HIC	HIC	1	3	2	merging
457	MediumVehicle	men	154.57	mex	176.97	280.43	45.07	224	22.4	45.153036	5.29146	0.450759	1.14	0.20433	0.68	1	280	2001/3/2	120	HIC	HIC	1	3	2	through_main
460	Car	ren	162.27	mex	183.13	281.13	48.5	209	20.86	48.579569	4.165291	0.470766	1.41	0.26799	1.23	1	280	2001/3/2	120	HIC	HIC	1	3	2	merging
465	Car	ren	163.7	mex	184.3	282.1	49.3	207	20.6	49.385942	2.256495	0.441256	0.97	0.290821	1.27	1	280	2001/3/2	120	HIC	HIC	1	3	2	merging
468	MediumVehicle	men	156.97	mex	179.47	280.39	44.86	226	22.5	44.954779	3.150714	0.414956	1.12	0.197035	0.58	1	280	2001/3/2	120	HIC	HIC	1	3	2	through_main
470	Car	ren	165.3	mex	185.87	281.61	49.29	206	20.57	49.371893	3.110783	0.700777	1.69	0.22568	0.88	1	280	2001/3/2	120	HIC	HIC	1	3	2	merging
488	Car	ren	172.13	mex	189.2	281.86	59.46	171	17.07	59.532047	3.880998	0.357719	1.03	0.291871	1.29	1	280	2001/3/2	120	HIC	HIC	1	3	2	merging
491	Car	men	166.37	mex	179.53	280.02	76.56	132	13.16	76.782879	1.920808	0.245606	0.68	0.477424	0.88	1	280	2001/3/2	120	HIC	HIC	1	3	2	through_main
496	Car	men	167.2	mex	184.7	280.47	57.7	175	17.5	57.820514	9.39147	0.6248	1.07	0.299029	0.81	1	280	2001/3/2	120	HIC	HIC	1	3	2	through_main
503	MediumVehicle	men	169.73	mex	187.2	280.68	57.85	175	17.47	57.947086	3.714334	0.257943	0.76	0.313943	0.7	1	280	2001/3/2	120	HIC	HIC	1	3	2	through_main
513	Car	men	174	mex	190.73	280.61	60.37	168	16.73	60.493036	2.638675	0.383988	0.89	0.296071	0.61	1	280	2001/3/2	120	HIC	HIC	1	3	2	through_main
515	MediumVehicle	ren	180.07	mex	198.53	281.43	54.86	185	18.46	54.954649	3.253698	0.400378	1.24	0.313405	1.15	1	280	2001/3/2	120	HIC	HIC	1	3	2	merging
522	MediumVehicle	men	175.67	mex	192.97	280.76	58.42	174	17.3	58.574483	1.650297	0.249195	0.66	0.27954	0.66	1	280	2001/3/2	120	HIC	HIC	1	3	2	through_main
526	Car	men	176.53	mex	191.9	280.16	65.63	154	15.37	65.781364	0.750996	0.182597	0.37	0.335	0.65	1	280	2001/3/2	120	HIC	HIC	1	3	2	through_main
528	MediumVehicle	ren	181.53	mex	199.63	282.04	56.1	182	18.1	56.186264	2.844084	0.450769	1.34	0.377143	1.38	1	280	2001/3/2	120	HIC	HIC	1	3	2	merging
530	Car	men	178.2	mex	194.8	279.96	60.71	166	16.6	60.833916	1.725968	0.227952	0.56	0.297349	0.61	1	280	2001/3/2	120	HIC	HIC	1	3	2	through_main
533	Car	ren	184.97	mex	206.5	281.57	47.07	216	21.53	47.145	6.224868	0.383796	1	0.211065	1.07	1	280	2001/3/2	120	HIC	HIC	1	3	2	merging
537	Car	men	182.07	mex	203.1	281.61	48.2	211	21.03	48.310521	8.279475	0.421422	1.01	0.217488	0.55	1	280	2001/3/2	120	HIC	HIC	1	3	2	through_main
543	Car	men	182.57	mex	200	280.96	58.02	174	17.43	58.132816	3.784181	0.394023	1.34	0.32431	0.93	1	280	2001/3/2	120	HIC	HIC	1	3	2	through_main
544	MediumVehicle	men	184.03	mex	205.23	281.71	47.84	212	21.2	47.946604	5.204836	0.417736	1.45	0.204245	0.49	1	280	2001/3/2	120	HIC	HIC	1	3	2	through_main
546	Car	ren	190.1	mex	210.1	281.39	50.65	201	20	50.727761	4.039195	0.341741	1.01	0.205672	1.37	1	280	2001/3/2	120	HIC	HIC	1	3	2	merging
547	Car	men	183	mex	197.37	280.07	70.18	144	14.37	70.340139	2.960768	0.288819	0.68	0.389653	0.93	1	280	2001/3/2	120	HIC	HIC	1	3	2	through_main
550	Car	ren	191.43	mex	208.47	280.9	59.37	171	17.04	59.514094	7.755522	0.428304	1.39	0.331404	1.25	1	280	2001/3/2	120	HIC	HIC	1	3	2	merging
556	Car	men	186.43	mex	202.43	280.27	63.06	161	16	63.188447	2.017989	0.449814	1.34	0.322236	0.6	1	280	2001/3/2	120	HIC	HIC	1	3	2	through_main
559	Car	men	188.17	mex	203.9	280.32	64.14	157	15.73	64.288471	2.060252	0.31051	1.52	0.349045	0.72	1	280	2001/3/2	120	HIC	HIC	1	3	2	through_main
560	Car	ren	195.7	mex	215.5	280.98	51.09	198	19.8	51.175101	7.828487	0.424747	1.56	0.22399	1.18	1	280	2001/3/2	120	HIC	HIC	1	3	2	merging
563	MediumVehicle	men	189.77	mex	207.4	281.06	57.38	177	17.63	57.513446	2.6333	0.258362	0.83	0.243503	0.95	1	280	2001/3/2	120	HIC	HIC	1	3	2	through_main
564	Car	men	190.53	mex	207.67	279.73	58.78	172	17.14	58.945407	4.781746	0.504302	1.64	0.230814	0.59	1	280	2001/3/2	120	HIC	HIC	1	3	2	through_main
569	Car	men	192.1	mex	211.87	281.24	51.22	198	19.77	51.296616	6.312561	0.467424	1.35	0.302475	1.15	1	280	2001/3/2	120	HIC	HIC	1	3	2	through_main
570	Car	men	190.67	mex	205.17	280.59	69.66	146	14.5	69.849863	1.407825	0.334658	0.98	0.383356	0.77	1	280	2001/3/2	120	HIC	HIC	1	3	2	through_main
577	Car	men	194.47	mex	212.73	279.64	55.11	183	18.26	55.241148	2.794222	0.233497	0.96	0.289235	0.56	1	280	2001/3/2	120	HIC	HIC	1	3	2	through_main
578	Car	men	193.7	mex	210.13	280.35	61.42	165	16.43	61.577455	2.982515	0.396788	1.32	0.292727	0.68	1	280	2001/3/2	120	HIC	HIC	1	3	2	through_main
579	Car	men	195.17	mex	215.3	281.5	50.33	202	20.13	50.444158	5.045827	0.354802	1.03	0.226089	0.55	1	280	2001/3/2	120	HIC	HIC	1	3	2	through_main
580	Car	men	195.6	mex	213.6	279.68	55.94	180	18	56.045	3.918244	0.406833	1.04	0.276222	0.93	1	280	2001/3/2	120	HIC	HIC	1	3	2	through_main
583	Car	men	196.07	mex	214.2	280.29	55.65	182	18.13	55.776374	3.550833	0.290549	1.03	0.270714	0.87	1	280	2001/3/2	120	HIC	HIC	1	3	2	through_main
586	Car	men	197.43	mex	215.07	279.25	57.01	177	17.64	57.144915	3.117663	0.353729	0.68	0.242203	0.62	1	280	2001/3/2	120	HIC	HIC	1	3	2	through_main
589	Car	ren	204.9	mex	226.5	281.3	46.88	216	21.6	47.001111	6.98595	0.476759	1.29	0.219583	1.35	1	280	2001/3/2	120	HIC	HIC	1	3	2	merging
590	Car	men	198.1	rex	216.9	280.21	53.66	188	18.8	53.725798	2.813278	0.421755	0.61	0.274202	0.81	1	280	2001/3/2	120	HIC	HIC	1	3	2	diverging
593	Car	men	199.13	mex	216.93	279.66	56.56	178	17.8	56.685056	4.825561	0.567247	0.99	0.256292	0.77	1	280	2001/3/2	120	HIC	HIC	1	3	2	through_main
595	HeavyVehicle	ren	201.1	mex	221.07	281.96	50.84	200	19.97	50.90495	2.349288	0.4544	2.62	0.2804	1.35	1	280	2001/3/2	120	HIC	HIC	1	3	2	merging
598	Car	men	200.73	mex	218.17	279.89	57.8	175	17.44	57.940171	4.16663	0.386514	0.71	0.259314	0.8	1	280	2001/3/2	120	HIC	HIC	1	3	2	through_main
599	Car	ren	207.3	mex	229.53	281.63	45.6	223	22.23	45.727982	8.390134	0.443722	1.24	0.216278	1.04	1	280	2001/3/2	120	HIC	HIC	1	3	2	merging
600	Car	men	201.4	mex	221.8	281.21	49.63	204	20.4	49.742745	8.330562	0.695	1.38	0.275735	1.25	1	280	2001/3/2	120	HIC	HIC	1	3	2	through_main
602	MediumVehicle	men	202.67	mex	220.7	280.63	56.02	181	18.03	56.155525	3.876413	0.345801	1.24	0.317624	0.83	1	280	2001/3/2	120	HIC	HIC	1	3	2	through_main
604	Car	men	202.03	mex	219	279.94	59.4	170	16.97	59.523059	4.979271	0.453059	0.76	0.283588	0.76	1	280	2001/3/2	120	HIC	HIC	1	3	2	through_main
606	Car	men	203.57	mex	223.07	281.61	51.99	195	19.5	52.114718	9.260558	0.570462	1.8	0.306	0.69	1	280	2001/3/2	120	HIC	HIC	1	3	2	through_main
612	MediumVehicle	men	206.2	mex	225.23	280.62	53.08	190	19.03	53.183474	3.222275	0.270789	1.17	0.253526	0.54	1	280	2001/3/2	120	HIC	HIC	1	3	2	through_main
615	MediumVehicle	men	205.93	mex	229.27	281.32	43.4	234	23.34	43.526154	4.364182	0.51812	2.13	0.209744	0.75	1	280	2001/3/2	120	HIC	HIC	1	3	2	through_main
621	MediumVehicle	men	209.57	rex	230.2	279.59	48.78	207	20.63	48.841643	3.684706	0.463333	0.91	0.301353	0.68	1	280	2001/3/2	120	HIC	HIC	1	3	2	diverging
624	Car	ren	219.4	mex	242.3	282.39	44.39	230	22.9	44.462522	3.124467	0.342435	0.87	0.256826	1.09	1	280	2001/3/2	120	HIC	HIC	1	3	2	merging
626	MediumVehicle	ren	214.93	mex	234.73	281.51	51.18	198	19.8	51.272778	4.048925	0.399747	1.91	0.212525	1.4	1	280	2001/3/2	120	HIC	HIC	1	3	2	merging
630	Car	men	210.33	mex	227.53	280.56	58.72	172	17.2	58.850058	4.442195	0.329826	0.52	0.268023	0.59	1	280	2001/3/2	120	HIC	HIC	1	3	2	through_main
631	Car	ren	221.2	mex	243.47	281.51	45.51	223	22.27	45.557175	5.447558	0.480628	1.06	0.190942	0.81	1	280	2001/3/2	120	HIC	HIC	1	3	2	merging
633	Car	men	212.1	mex	228.07	280.01	63.13	160	15.97	63.253125	0.930096	0.149125	0.39	0.353625	0.88	1	280	2001/3/2	120	HIC	HIC	1	3	2	through_main
634	Car	men	211.8	rex	232.03	279.23	49.68	203	20.23	49.755714	7.250006	0.588079	0.83	0.220887	0.55	1	280	2001/3/2	120	HIC	HIC	1	3	2	diverging
635	MediumVehicle	men	213.87	mex	232.97	280.87	52.94	192	19.1	53.015573	1.25553	0.346198	1.68	0.26349	0.76	1	280	2001/3/2	120	HIC	HIC	1	3	2	through_main
637	Car	men	213.4	mex	229.27	279.64	63.45	159	15.87	63.571321	1.615374	0.201635	0.42	0.31434	0.6	1	280	2001/3/2	120	HIC	HIC	1	3	2	through_main
638	Car	men	213.8	mex	231.13	281.52	58.47	173	17.33	58.586994	2.402454	0.348035	1.1	0.386879	1.31	1	280	2001/3/2	120	HIC	HIC	1	3	2	through_main
639	Car	men	216.1	rex	239.2	279	43.48	231	23.1	43.522597	3.880267	0.448874	1.22	0.285238	0.8	1	280	2001/3/2	120	HIC	HIC	1	3	2	diverging
641	Car	men	215.07	mex	230.63	279.84	64.72	156	15.56	64.849615	2.26479	0.26891	0.88	0.369808	0.78	1	280	2001/3/2	120	HIC	HIC	1	3	2	through_main
643	Car	men	216.73	mex	232.63	280.03	63.4	159	15.9	63.530629	2.010204	0.263962	0.65	0.348176	0.71	1	280	2001/3/2	120	HIC	HIC	1	3	2	through_main
644	Car	men	217.3	rex	236.7	279.29	51.83	195	19.4	51.900923	2.098714	0.243385	0.61	0.29041	1	1	280	2001/3/2	120	HIC	HIC	1	3	2	diverging
646	Car	men	219.23	mex	238.57	281.63	52.44	194	19.34	52.585052	4.361797	0.478041	1.84	0.230567	0.65	1	280	2001/3/2	120	HIC	HIC	1	3	2	through_main
649	Car	men	219	mex	235.4	279.87	61.43	164	16.4	61.584634	3.223887	0.279024	0.88	0.303171	0.61	1	280	2001/3/2	120	HIC	HIC	1	3	2	through_main
651	HeavyVehicle	ren	223.53	mex	246.53	281.89	44.12	230	23	44.178739	5.537905	0.379217	1.18	0.18987	0.85	1	280	2001/3/2	120	HIC	HIC	1	3	2	merging
653	Car	men	219.1	mex	237.47	280.04	54.89	184	18.37	55.048424	6.734324	0.679402	2.05	0.298261	0.72	1	280	2001/3/2	120	HIC	HIC	1	3	2	through_main
654	Car	men	220.27	mex	239.2	280.61	53.36	190	18.93	53.517316	5.019112	0.505	1.42	0.235053	0.54	1	280	2001/3/2	120	HIC	HIC	1	3	2	through_main
655	Car	men	220.53	mex	239.97	281.32	52.11	195	19.44	52.260821	4.461119	0.516872	1.42	0.236308	0.7	1	280	2001/3/2	120	HIC	HIC	1	3	2	through_main
656	Car	ren	225.8	mex	248.2	282.22	45.36	224	22.4	45.438616	4.792465	0.331652	0.98	0.238259	1.3	1	280	2001/3/2	120	HIC	HIC	1	3	2	merging
657	Car	men	221.13	mex	237.47	279.7	61.65	163	16.34	61.798589	5.829235	0.557423	2.1	0.286626	0.66	1	280	2001/3/2	120	HIC	HIC	1	3	2	through_main
659	Car	men	222.63	mex	239.43	279.57	59.91	168	16.8	60.029048	4.773137	0.384643	1.7	0.32756	0.76	1	280	2001/3/2	120	HIC	HIC	1	3	2	through_main
663	MediumVehicle	ren	232.93	mex	255.03	282.14	45.96	221	22.1	46.05095	2.965588	0.260452	1.2	0.240317	0.87	1	280	2001/3/2	120	HIC	HIC	1	3	2	merging
666	MediumVehicle	men	225.57	mex	241.9	279.83	61.68	163	16.33	61.809571	2.32759	0.322822	0.72	0.293374	0.56	1	280	2001/3/2	120	HIC	HIC	1	3	2	through_main
667	MediumVehicle	men	227.23	mex	243.2	280.49	63.24	160	15.97	63.397187	2.768255	0.441	1.54	0.336438	0.7	1	280	2001/3/2	120	HIC	HIC	1	3	2	through_main
668	Car	men	227.87	mex	244.53	279.61	60.4	167	16.66	60.518024	1.698159	0.365509	1.34	0.316048	0.77	1	280	2001/3/2	120	HIC	HIC	1	3	2	through_main
670	Car	men	229.07	mex	249.53	281.78	49.56	205	20.46	49.668732	2.679772	0.280341	0.77	0.231366	0.62	1	280	2001/3/2	120	HIC	HIC	1	3	2	through_main
671	Car	men	229.03	mex	245.47	279.69	61.27	165	16.44	61.418303	2.396895	0.316667	1.34	0.312667	0.87	1	280	2001/3/2	120	HIC	HIC	1	3	2	through_main
672	Car	men	230.37	rex	248.57	279.55	55.3	183	18.2	55.306557	4.855952	0.467486	0.93	0.389071	1.14	1	280	2001/3/2	120	HIC	HIC	1	3	2	diverging
673	Car	men	229.9	mex	248.53	280.61	54.22	187	18.63	54.352406	3.904668	0.367326	0.48	0.274332	1.19	1	280	2001/3/2	120	HIC	HIC	1	3	2	through_main
676	Car	men	230.6	mex	246.77	279.49	62.24	162	16.17	62.355494	3.247927	0.545494	1.27	0.319259	0.86	1	280	2001/3/2	120	HIC	HIC	1	3	2	through_main
678	Car	ren	238.73	mex	258.43	281.61	51.46	198	19.7	51.535859	2.500286	0.289646	0.95	0.288384	1.12	1	280	2001/3/2	120	HIC	HIC	1	3	2	merging
679	MediumVehicle	ren	237.27	mex	257.27	281.41	50.65	201	20	50.735622	2.242899	0.283234	0.86	0.233035	1.24	1	280	2001/3/2	120	HIC	HIC	1	3	2	merging
682	Car	men	233.97	rex	258.07	279.33	41.73	241	24.1	41.77805	2.525748	0.372863	0.89	0.163859	0.66	1	280	2001/3/2	120	HIC	HIC	1	3	2	diverging
683	Car	men	232.2	mex	248.17	279.37	62.99	160	15.97	63.14775	2.248538	0.420687	0.75	0.286625	0.55	1	280	2001/3/2	120	HIC	HIC	1	3	2	through_main
685	Car	men	235.3	rex	257.6	280.4	45.27	223	22.3	45.327713	3.804936	0.394126	0.92	0.321973	0.85	1	280	2001/3/2	120	HIC	HIC	1	3	2	diverging
686	MediumVehicle	ren	242.13	mex	262.4	281.37	49.98	203	20.27	50.061823	3.854778	0.2933	1.66	0.212167	0.82	1	280	2001/3/2	120	HIC	HIC	1	3	2	merging
693	Car	men	237	mex	250.63	280.71	74.12	137	13.63	74.324161	2.555468	0.29927	0.61	0.424672	0.8	1	280	2001/3/2	120	HIC	HIC	1	3	2	through_main
697	Car	men	240.8	rex	264.33	279.72	42.79	236	23.53	42.792839	7.824311	0.355975	0.48	0.223983	0.78	1	280	2001/3/2	120	HIC	HIC	1	3	2	diverging
699	Car	men	240.77	mex	254.5	280.29	73.47	138	13.73	73.676014	2.318144	0.288841	0.56	0.388333	0.83	1	280	2001/3/2	120	HIC	HIC	1	3	2	through_main
704	Car	ren	247.5	mex	267.13	281.72	51.66	196	19.63	51.710714	2.655594	0.383571	0.8	0.23449	1.55	1	280	2001/3/2	120	HIC	HIC	1	3	2	merging
708	MediumVehicle	men	244.8	mex	259.5	280.88	68.79	147	14.7	68.961224	1.685939	0.291088	0.98	0.391088	0.79	1	280	2001/3/2	120	HIC	HIC	1	3	2	through_main
717	Car	men	248.27	mex	263.63	279.74	65.54	154	15.36	65.691753	3.09644	0.223896	0.66	0.326818	0.76	1	280	2001/3/2	120	HIC	HIC	1	3	2	through_main
727	Car	men	250.9	mex	265	279.6	71.39	142	14.1	71.585775	1.034394	0.307042	0.85	0.441408	0.95	1	280	2001/3/2	120	HIC	HIC	1	3	2	through_main
733	Car	men	253.2	mex	266.47	280.58	76.14	133	13.27	76.281128	3.559999	0.41203	1.12	0.430301	0.8	1	280	2001/3/2	120	HIC	HIC	1	3	2	through_main
11	MediumVehicle	men	0.17	mex	15.27	281.54	67.12	151	15.1	67.273974	1.240454	0.381258	1.18	0.330596	0.72	1	280	2001/3/2	120	HIC	HIC	1	3	2	through_main
44	Car	ren	2.27	mex	22.67	283.22	49.98	204	20.4	50.062892	6.820372	0.387451	1.06	0.201765	0.91	1	280	2001/3/2	120	HIC	HIC	1	3	2	merging
48	Car	ren	6	mex	23.9	283.27	56.97	180	17.9	57.086	3.459992	0.367667	1.06	0.247333	1.33	1	280	2001/3/2	120	HIC	HIC	1	3	2	merging
54	Car	men	5.43	mex	21.83	281.12	61.71	164	16.4	61.860427	3.952611	0.310976	1	0.272012	0.46	1	280	2001/3/2	120	HIC	HIC	1	3	2	through_main
55	MediumVehicle	men	7.07	mex	27.9	282.37	48.79	208	20.83	48.878798	2.799232	0.26875	0.9	0.187548	0.52	1	280	2001/3/2	120	HIC	HIC	1	3	2	through_main
60	HeavyVehicle	men	8.73	mex	29.37	282.95	49.37	206	20.64	49.45432	2.808015	0.35267	1.26	0.224126	0.62	1	280	2001/3/2	120	HIC	HIC	1	3	2	through_main
61	Car	ren	12.83	mex	34.07	283.3	48.03	212	21.24	48.119245	3.565896	0.302972	0.82	0.188538	0.98	1	280	2001/3/2	120	HIC	HIC	1	3	2	merging
66	Car	men	7.1	mex	22.7	281.31	64.92	156	15.6	65.070064	3.407984	0.375962	0.94	0.329744	1.12	1	280	2001/3/2	120	HIC	HIC	1	3	2	through_main
67	Car	men	8.47	mex	25.63	281.13	58.96	172	17.16	59.071802	2.202162	0.206686	0.69	0.246453	0.56	1	280	2001/3/2	120	HIC	HIC	1	3	2	through_main
69	MediumVehicle	men	9.5	mex	26.37	280.94	59.96	169	16.87	60.113491	2.433342	0.240414	0.73	0.278047	0.64	1	280	2001/3/2	120	HIC	HIC	1	3	2	through_main
71	Car	men	10.5	mex	31.4	282.15	48.6	210	20.9	48.675762	3.175582	0.28681	0.8	0.240571	0.44	1	280	2001/3/2	120	HIC	HIC	1	3	2	through_main
73	Car	ren	17.77	mex	37	283.48	53.06	193	19.23	53.136788	5.363887	0.357254	1.04	0.362124	1.4	1	280	2001/3/2	120	HIC	HIC	1	3	2	merging
76	Car	men	10.7	mex	27.4	280.9	60.55	168	16.7	60.667857	2.233153	0.260357	1.25	0.303988	0.76	1	280	2001/3/2	120	HIC	HIC	1	3	2	through_main
85	MediumVehicle	ren	20.87	mex	39.27	283.34	55.44	184	18.4	55.522772	4.523372	0.428152	1.06	0.246576	0.94	1	280	2001/3/2	120	HIC	HIC	1	3	2	merging
87	Bus	men	13.73	mex	29.17	281.58	65.68	154	15.44	65.847338	3.681262	0.420779	1.74	0.336364	0.68	1	280	2001/3/2	120	HIC	HIC	1	3	2	through_main
91	Car	men	14.87	mex	30.33	281.33	65.48	155	15.46	65.629677	1.61551	0.324258	0.85	0.384129	0.87	1	280	2001/3/2	120	HIC	HIC	1	3	2	through_main
92	Car	men	16	mex	35.83	282.33	51.25	199	19.83	51.335176	2.002767	0.262211	0.71	0.194271	0.43	1	280	2001/3/2	120	HIC	HIC	1	3	2	through_main
94	Car	ren	22.67	mex	40.73	283.54	56.5	181	18.06	56.624641	7.141803	0.396243	1.11	0.302099	1.06	1	280	2001/3/2	120	HIC	HIC	1	3	2	merging
96	Car	men	18.1	rex	38.2	281.28	50.38	201	20.1	50.431294	9.064795	0.876318	1.35	0.225572	0.82	1	280	2001/3/2	120	HIC	HIC	1	3	2	diverging
99	MediumVehicle	men	18.47	mex	34.67	282.17	62.7	162	16.2	62.835556	1.06499	0.410802	1.51	0.345123	0.97	1	280	2001/3/2	120	HIC	HIC	1	3	2	through_main
108	Car	ren	26.5	mex	41.97	283.36	65.95	155	15.47	66.133742	7.666011	0.481355	1.6	0.548194	1.93	1	280	2001/3/2	120	HIC	HIC	1	3	2	merging
111	Car	men	22.03	rex	41.57	280.68	51.73	196	19.54	51.774745	5.80237	0.601939	1.06	0.273418	0.92	1	280	2001/3/2	120	HIC	HIC	1	3	2	diverging
117	Car	ren	30.7	mex	49.27	283.81	55.03	186	18.57	55.114946	7.117424	0.405161	1.05	0.203925	0.91	1	280	2001/3/2	120	HIC	HIC	1	3	2	merging
118	Car	men	23.83	mex	39.93	282.16	63.09	161	16.1	63.235217	10.789892	0.60472	1.59	0.338137	1.13	1	280	2001/3/2	120	HIC	HIC	1	3	2	through_main
120	Car	men	23.87	mex	37.13	280.84	76.21	133	13.26	76.385564	3.780251	0.331955	1.65	0.422406	0.87	1	280	2001/3/2	120	HIC	HIC	1	3	2	through_main
121	MediumVehicle	ren	32	mex	50.77	283.45	54.37	188	18.77	54.48117	2.885091	0.298245	1.27	0.256755	1.36	1	280	2001/3/2	120	HIC	HIC	1	3	2	merging
124	Car	men	26.77	mex	43.33	281.78	61.23	166	16.56	61.412711	8.123257	0.597108	1.23	0.364036	1.2	1	280	2001/3/2	120	HIC	HIC	1	3	2	through_main
133	Car	men	28.03	mex	42.03	281.37	72.35	140	14	72.523857	2.690677	0.280143	0.82	0.334	0.74	1	280	2001/3/2	120	HIC	HIC	1	3	2	through_main
134	MediumVehicle	men	29.6	mex	48.97	282.1	52.44	194	19.37	52.551495	2.074369	0.287938	0.84	0.230206	0.56	1	280	2001/3/2	120	HIC	HIC	1	3	2	through_main
136	Car	men	29.37	mex	45.2	282.42	64.21	158	15.83	64.36519	4.355834	0.389367	1.59	0.287595	0.67	1	280	2001/3/2	120	HIC	HIC	1	3	2	through_main
140	Car	ren	38.03	mex	60.57	283.6	45.31	226	22.54	45.437434	7.445814	0.789292	2	0.198274	1.12	1	280	2001/3/2	120	HIC	HIC	1	3	2	merging
141	MediumVehicle	men	31.6	mex	49.23	281.04	57.38	177	17.63	57.518136	2.69292	0.255876	0.69	0.263616	0.72	1	280	2001/3/2	120	HIC	HIC	1	3	2	through_main
142	Car	men	33.17	rex	57.33	281.3	41.9	242	24.16	41.954876	3.089873	0.311901	1.14	0.154339	0.37	1	280	2001/3/2	120	HIC	HIC	1	3	2	diverging
145	Car	men	31.57	mex	50.13	281.68	54.62	186	18.56	54.753763	4.057734	0.388118	0.56	0.245161	0.71	1	280	2001/3/2	120	HIC	HIC	1	3	2	through_main
146	Car	men	32.73	mex	50.3	281	57.59	176	17.57	57.703125	3.482322	0.295398	0.86	0.247102	0.63	1	280	2001/3/2	120	HIC	HIC	1	3	2	through_main
149	Car	men	34.7	rex	53.7	282.36	53.5	191	19	53.542251	4.720292	0.461414	0.96	0.287592	0.71	1	280	2001/3/2	120	HIC	HIC	1	3	2	diverging
150	Car	ren	40.77	mex	63.37	283.67	45.19	226	22.6	45.263982	5.554452	0.301239	1.14	0.225708	1.41	1	280	2001/3/2	120	HIC	HIC	1	3	2	merging
153	Car	men	34.5	mex	52	281.39	57.89	175	17.5	58.013029	2.248855	0.233714	0.82	0.229257	0.51	1	280	2001/3/2	120	HIC	HIC	1	3	2	through_main
154	Car	men	36.07	rex	58.43	280.92	45.21	224	22.36	45.249643	3.989287	0.333839	0.62	0.201964	0.9	1	280	2001/3/2	120	HIC	HIC	1	3	2	diverging
156	MediumVehicle	men	36.8	mex	54.63	281.57	56.84	178	17.83	56.970955	3.343781	0.316966	1.24	0.270056	0.64	1	280	2001/3/2	120	HIC	HIC	1	3	2	through_main
157	Car	ren	43.37	mex	65.73	283.49	45.63	224	22.36	45.725625	6.293152	0.46	1.17	0.171071	1.04	1	280	2001/3/2	120	HIC	HIC	1	3	2	merging
158	Car	men	37.27	rex	59	281.38	46.61	217	21.73	46.669677	4.071358	0.439355	0.92	0.221982	0.6	1	280	2001/3/2	120	HIC	HIC	1	3	2	diverging
162	Car	men	36.23	mex	53.6	280.59	58.16	174	17.37	58.310287	1.713259	0.3	1.06	0.327529	0.72	1	280	2001/3/2	120	HIC	HIC	1	3	2	through_main
164	Car	men	38.6	rex	60.83	280.69	45.45	223	22.23	45.469417	6.226349	0.57435	1.54	0.253274	0.63	1	280	2001/3/2	120	HIC	HIC	1	3	2	diverging
167	Car	men	38.87	rex	60.9	280.93	45.9	220	22.03	45.950045	7.562321	0.738682	1.68	0.203045	0.49	1	280	2001/3/2	120	HIC	HIC	1	3	2	diverging
169	Car	men	40.33	rex	62.73	281.79	45.29	225	22.4	45.352089	2.526349	0.414844	0.94	0.191556	0.6	1	280	2001/3/2	120	HIC	HIC	1	3	2	diverging
170	Car	men	39.9	rex	59.43	281.56	51.89	196	19.53	51.945969	4.277159	0.4025	1.54	0.31352	0.9	1	280	2001/3/2	120	HIC	HIC	1	3	2	diverging
174	Car	men	41.9	rex	66.7	280.85	40.77	248	24.8	40.816371	3.412402	0.368911	1.05	0.184113	0.51	1	280	2001/3/2	120	HIC	HIC	1	3	2	diverging
175	Car	men	40.2	mex	55.87	280.88	64.54	157	15.67	64.692866	4.155985	0.377707	0.94	0.324076	0.66	1	280	2001/3/2	120	HIC	HIC	1	3	2	through_main
183	Car	men	43.1	mex	58.5	281.51	65.81	154	15.4	65.932857	1.164376	0.224286	0.76	0.296558	0.78	1	280	2001/3/2	120	HIC	HIC	1	3	2	through_main
185	MediumVehicle	men	45	mex	64.33	281.97	52.51	193	19.33	52.604301	3.55845	0.409793	1.25	0.233938	0.66	1	280	2001/3/2	120	HIC	HIC	1	3	2	through_main
187	Car	men	44.7	mex	59.77	280.74	67.08	151	15.07	67.200861	3.536815	0.299205	0.77	0.328477	0.71	1	280	2001/3/2	120	HIC	HIC	1	3	2	through_main
191	Car	men	45.67	rex	69.13	280.66	43.06	235	23.46	43.099319	4.498803	0.521915	1.32	0.147745	0.5	1	280	2001/3/2	120	HIC	HIC	1	3	2	diverging
192	Car	men	45.97	mex	61.17	281.01	66.55	153	15.2	66.688497	5.023319	0.498431	1.52	0.307974	0.61	1	280	2001/3/2	120	HIC	HIC	1	3	2	through_main
193	MediumVehicle	men	47.03	mex	66.17	281.71	53	192	19.14	53.090677	2.378463	0.270573	0.93	0.250104	0.77	1	280	2001/3/2	120	HIC	HIC	1	3	2	through_main
198	Car	men	49.3	mex	69.1	282.35	51.34	198	19.8	51.430152	5.330396	0.27096	0.65	0.188687	0.44	1	280	2001/3/2	120	HIC	HIC	1	3	2	through_main
200	Car	men	48.27	mex	65	280.81	60.41	168	16.73	60.566964	2.124396	0.287798	1.01	0.262917	0.63	1	280	2001/3/2	120	HIC	HIC	1	3	2	through_main
205	Car	men	51.67	rex	71.77	282.1	50.53	202	20.1	50.593119	1.873351	0.342871	1.21	0.297228	1.01	1	280	2001/3/2	120	HIC	HIC	1	3	2	diverging
206	Car	men	50.93	mex	69.1	281.81	55.85	182	18.17	55.968187	3.146495	0.39956	1.09	0.21533	0.51	1	280	2001/3/2	120	HIC	HIC	1	3	2	through_main
208	Car	men	52.93	rex	73.3	280.65	49.61	204	20.37	49.642451	2.905415	0.518824	1.34	0.24598	1.27	1	280	2001/3/2	120	HIC	HIC	1	3	2	diverging
211	Car	ren	58.67	mex	76.3	283.34	57.85	177	17.63	57.956384	4.241198	0.314294	1.17	0.306497	1.98	1	280	2001/3/2	120	HIC	HIC	1	3	2	merging
212	Car	men	55.1	mex	74.13	280.92	53.13	191	19.03	53.235864	3.337005	0.385393	1.09	0.263665	0.61	1	280	2001/3/2	120	HIC	HIC	1	3	2	through_main
214	Car	men	56.03	mex	73.33	281.32	58.54	173	17.3	58.653006	2.933431	0.459191	1.24	0.28422	0.57	1	280	2001/3/2	120	HIC	HIC	1	3	2	through_main
218	Car	men	57.23	mex	72.5	282.58	66.63	153	15.27	66.799739	3.99145	0.442092	1.76	0.318693	0.61	1	280	2001/3/2	120	HIC	HIC	1	3	2	through_main
219	Car	men	58.57	mex	77.13	281.76	54.63	186	18.56	54.790806	4.81597	0.421022	1.22	0.235108	0.69	1	280	2001/3/2	120	HIC	HIC	1	3	2	through_main
220	Car	ren	69.07	mex	87.93	283.44	54.08	189	18.86	54.253333	7.868409	0.424815	1.11	0.261323	0.65	1	280	2001/3/2	120	HIC	HIC	1	3	2	merging
221	Car	men	59.9	mex	79.47	281.52	51.79	196	19.57	51.89352	6.908858	0.467602	1.15	0.20602	0.43	1	280	2001/3/2	120	HIC	HIC	1	3	2	through_main
222	Car	men	59.53	mex	76.23	280.58	60.48	167	16.7	60.615269	2.077805	0.301737	1.79	0.297126	0.65	1	280	2001/3/2	120	HIC	HIC	1	3	2	through_main
223	Car	ren	70.5	mex	89.4	283.16	53.93	189	18.9	54.03291	5.606412	0.340106	1.03	0.237725	1.01	1	280	2001/3/2	120	HIC	HIC	1	3	2	merging
224	Car	men	59.83	mex	78.47	282.24	54.53	187	18.64	54.680642	4.064658	0.355561	0.86	0.323316	1.28	1	280	2001/3/2	120	HIC	HIC	1	3	2	through_main
226	Car	men	61.33	mex	81.4	281.82	50.56	201	20.07	50.709552	5.489442	0.34194	0.81	0.192786	0.49	1	280	2001/3/2	120	HIC	HIC	1	3	2	through_main
229	Car	men	61.6	mex	77.83	282.3	62.61	163	16.23	62.786687	5.335929	0.42227	1.1	0.27865	0.57	1	280	2001/3/2	120	HIC	HIC	1	3	2	through_main
231	Car	men	62.5	mex	79.47	281.22	59.67	170	16.97	59.794176	1.79414	0.282412	0.79	0.251529	0.55	1	280	2001/3/2	120	HIC	HIC	1	3	2	through_main
235	HeavyVehicle	ren	72.73	mex	92.6	283.52	51.38	199	19.87	51.52005	6.594116	0.477688	1.46	0.214472	0.63	1	280	2001/3/2	120	HIC	HIC	1	3	2	merging
236	Car	men	64.6	rex	85.6	280.67	48.12	211	21	48.136398	10.653611	0.595735	0.88	0.206445	0.62	1	280	2001/3/2	120	HIC	HIC	1	3	2	diverging
238	Car	men	65.83	mex	83.73	282.12	56.74	179	17.9	56.863575	3.091321	0.38067	0.63	0.256816	0.63	1	280	2001/3/2	120	HIC	HIC	1	3	2	through_main
246	Car	men	68.77	mex	82.9	280.93	71.56	141	14.13	71.734043	1.026684	0.187376	0.37	0.385532	0.83	1	280	2001/3/2	120	HIC	HIC	1	3	2	through_main
252	Car	men	71.8	mex	87.13	281.58	66.11	154	15.33	66.299481	4.35839	0.460455	1.55	0.315844	0.7	1	280	2001/3/2	120	HIC	HIC	1	3	2	through_main
255	Car	ren	80.37	mex	101.37	284.21	48.72	210	21	48.80581	6.44265	0.345333	1.06	0.22719	0.76	1	280	2001/3/2	120	HIC	HIC	1	3	2	merging
258	MediumVehicle	men	76.8	mex	97.1	281.9	49.99	204	20.3	50.098088	1.936494	0.277402	0.7	0.246225	0.8	1	280	2001/3/2	120	HIC	HIC	1	3	2	through_main
260	Car	men	78.53	mex	98.73	282.41	50.33	203	20.2	50.457586	4.835038	0.319606	0.85	0.176502	0.46	1	280	2001/3/2	120	HIC	HIC	1	3	2	through_main
264	MediumVehicle	men	78.97	mex	98.43	281.75	52.11	195	19.46	52.222	2.504434	0.333949	0.65	0.206205	0.54	1	280	2001/3/2	120	HIC	HIC	1	3	2	through_main
266	Car	men	81.27	mex	102.43	282.22	48	212	21.16	48.083915	7.414555	0.467123	1.26	0.174953	0.49	1	280	2001/3/2	120	HIC	HIC	1	3	2	through_main
267	MediumVehicle	men	80.53	mex	99.83	281.81	52.57	193	19.3	52.669689	2.605168	0.441606	1.26	0.21829	0.7	1	280	2001/3/2	120	HIC	HIC	1	3	2	through_main
273	Car	men	81.7	mex	100.77	282.06	53.26	191	19.07	53.377749	2.993081	0.507487	1.83	0.284869	0.7	1	280	2001/3/2	120	HIC	HIC	1	3	2	through_main
274	Car	men	80.73	mex	91.67	280.76	92.45	109	10.94	92.737339	4.92165	0.554862	1.3	0.659083	1.3	1	280	2001/3/2	120	HIC	HIC	1	3	2	through_main
279	Car	ren	91.8	mex	113.63	284.42	46.9	218	21.83	46.991606	7.861955	0.385596	1.64	0.278945	1.57	1	280	2001/3/2	120	HIC	HIC	1	3	2	merging
286	Car	ren	93.63	mex	109.3	283.52	65.15	157	15.67	65.415924	14.29464	0.750892	1.59	0.343312	1.17	1	280	2001/3/2	120	HIC	HIC	1	3	2	merging
296	Car	ren	98.9	mex	118.2	283.67	52.91	194	19.3	52.98933	3.808147	0.268351	1.22	0.266134	1.57	1	280	2001/3/2	120	HIC	HIC	1	3	2	merging
299	Car	ren	100.6	mex	119.4	283.8	54.35	188	18.8	54.42633	3.345012	0.356489	1.07	0.243617	1.2	1	280	2001/3/2	120	HIC	HIC	1	3	2	merging
303	Car	ren	102.37	mex	119.33	283.04	60.06	170	16.96	60.219941	5.204657	0.518765	1.26	0.286588	1.36	1	280	2001/3/2	120	HIC	HIC	1	3	2	merging
306	Car	ren	103.6	mex	120.87	283.7	59.15	173	17.27	59.26659	5.481882	0.447399	1.31	0.333873	1.18	1	280	2001/3/2	120	HIC	HIC	1	3	2	merging
309	Car	men	95.67	mex	112.13	281.56	61.56	165	16.46	61.743212	5.40921	0.451091	1.09	0.248788	0.51	1	280	2001/3/2	120	HIC	HIC	1	3	2	through_main
310	MediumVehicle	men	96.87	mex	115.6	282.42	54.27	188	18.73	54.380532	1.145283	0.291383	0.89	0.222074	0.65	1	280	2001/3/2	120	HIC	HIC	1	3	2	through_main
311	Car	men	95.93	mex	109.37	280.58	75.19	135	13.44	75.430148	2.880138	0.379037	1.16	0.404741	0.95	1	280	2001/3/2	120	HIC	HIC	1	3	2	through_main
317	Car	men	98.87	mex	113.77	280.85	67.86	150	14.9	68.045667	3.593025	0.322333	0.77	0.3424	0.73	1	280	2001/3/2	120	HIC	HIC	1	3	2	through_main
320	Car	ren	106.83	mex	121.97	282.86	67.29	152	15.14	67.440329	6.973736	0.626382	1.38	0.328947	1.24	1	280	2001/3/2	120	HIC	HIC	1	3	2	merging
325	MediumVehicle	men	102.57	mex	118.3	281.51	64.41	157	15.73	64.546178	0.965024	0.289108	1	0.300191	0.64	1	280	2001/3/2	120	HIC	HIC	1	3	2	through_main
328	Car	ren	110.6	mex	131.7	284.05	48.46	211	21.1	48.565498	4.174935	0.340332	1.4	0.268483	1.37	1	280	2001/3/2	120	HIC	HIC	1	3	2	merging
329	Car	men	104.23	rex	121.03	280.51	60.11	168	16.8	60.13875	7.868363	0.766131	1.11	0.278452	0.94	1	280	2001/3/2	120	HIC	HIC	1	3	2	diverging
341	Car	men	110.4	mex	125.43	280.61	67.2	150	15.03	67.3462	1.564841	0.226733	0.63	0.376267	0.94	1	280	2001/3/2	120	HIC	HIC	1	3	2	through_main
343	Car	men	111.5	mex	130.13	281.9	54.46	187	18.63	54.63123	6.769263	0.452299	1.02	0.244171	0.49	1	280	2001/3/2	120	HIC	HIC	1	3	2	through_main
347	Car	men	111.73	mex	126.73	280.64	67.35	150	15	67.5272	2.27033	0.257533	0.9	0.3506	0.73	1	280	2001/3/2	120	HIC	HIC	1	3	2	through_main
350	Car	ren	117.13	mex	134.27	283.75	59.62	171	17.14	59.746316	2.103547	0.390877	1.29	0.375556	2.05	1	280	2001/3/2	120	HIC	HIC	1	3	2	merging
353	MediumVehicle	men	113.53	mex	133.13	281.81	51.76	197	19.6	51.900152	4.158526	0.490355	1.77	0.216904	0.68	1	280	2001/3/2	120	HIC	HIC	1	3	2	through_main
355	Car	men	113.33	mex	127.9	280.61	69.35	146	14.57	69.500411	7.580432	0.506027	1.03	0.379932	1.25	1	280	2001/3/2	120	HIC	HIC	1	3	2	through_main
357	Car	men	114.6	rex	132.8	281.11	55.6	182	18.2	55.674176	4.289635	0.656264	1.36	0.287582	0.67	1	280	2001/3/2	120	HIC	HIC	1	3	2	diverging
360	MediumVehicle	men	114.1	mex	128.77	280.7	68.9	147	14.67	69.138503	7.075483	0.43381	1.09	0.351633	0.79	1	280	2001/3/2	120	HIC	HIC	1	3	2	through_main
361	Car	men	116	mex	135.4	281.55	52.25	195	19.4	52.373385	2.540897	0.310256	0.8	0.205692	0.57	1	280	2001/3/2	120	HIC	HIC	1	3	2	through_main
364	MediumVehicle	men	117.43	mex	136.53	281.94	53.14	191	19.1	53.244031	2.607848	0.422775	1.21	0.227906	0.58	1	280	2001/3/2	120	HIC	HIC	1	3	2	through_main
367	Car	ren	123.3	mex	140.93	283.87	57.95	177	17.63	58.082542	5.110757	0.322316	1.02	0.329153	1.75	1	280	2001/3/2	120	HIC	HIC	1	3	2	merging
369	Car	men	118.4	mex	136.17	282.72	57.29	178	17.77	57.405899	3.705185	0.410393	0.9	0.252135	0.54	1	280	2001/3/2	120	HIC	HIC	1	3	2	through_main
371	Car	men	118.8	mex	137.9	282.21	53.19	191	19.1	53.291623	3.356434	0.343403	1.56	0.221466	0.55	1	280	2001/3/2	120	HIC	HIC	1	3	2	through_main
373	Car	men	118.53	mex	132.43	280.92	72.76	139	13.9	72.951007	4.245154	0.42482	1.18	0.406906	0.9	1	280	2001/3/2	120	HIC	HIC	1	3	2	through_main
376	Car	men	120.83	mex	138.17	281.89	58.55	174	17.34	58.701782	4.548863	0.377931	1.35	0.241897	0.49	1	280	2001/3/2	120	HIC	HIC	1	3	2	through_main
380	Car	men	121.1	mex	135.47	280.41	70.26	144	14.37	70.423542	3.472033	0.269514	1.18	0.379375	0.79	1	280	2001/3/2	120	HIC	HIC	1	3	2	through_main
381	Car	men	121.97	mex	139.8	281.93	56.91	178	17.83	57.01927	1.223892	0.196517	0.81	0.292472	0.59	1	280	2001/3/2	120	HIC	HIC	1	3	2	through_main
383	Car	ren	127.1	mex	145.03	283.52	56.91	180	17.93	57.042444	4.213332	0.325444	0.8	0.277389	1.63	1	280	2001/3/2	120	HIC	HIC	1	3	2	merging
385	Car	men	122.97	mex	137.43	281.37	70.02	145	14.46	70.18931	3.587439	0.557103	1.9	0.368897	0.85	1	280	2001/3/2	120	HIC	HIC	1	3	2	through_main
386	Car	ren	130.13	mex	146.17	283.42	63.64	160	16.04	63.795187	6.605261	0.435875	0.81	0.2985	1.11	1	280	2001/3/2	120	HIC	HIC	1	3	2	merging
388	Car	men	125.77	mex	142.5	281.88	60.64	167	16.73	60.771796	3.881958	0.292036	1.16	0.265269	0.57	1	280	2001/3/2	120	HIC	HIC	1	3	2	through_main
389	Car	men	124.5	rex	140.03	280.38	64.98	155	15.53	65.066839	10.803622	0.885742	1.06	0.341161	0.75	1	280	2001/3/2	120	HIC	HIC	1	3	2	diverging
393	Car	men	125.9	mex	140	281.18	71.79	141	14.1	71.974113	2.758136	0.317305	1.38	0.376312	1.04	1	280	2001/3/2	120	HIC	HIC	1	3	2	through_main
395	Car	men	127.17	mex	143.93	281.6	60.46	168	16.76	60.583452	3.257434	0.365298	1.1	0.292619	0.6	1	280	2001/3/2	120	HIC	HIC	1	3	2	through_main
404	MediumVehicle	men	131.13	mex	148.37	281.54	58.81	172	17.24	58.93407	1.802855	0.347151	1.55	0.280698	0.76	1	280	2001/3/2	120	HIC	HIC	1	3	2	through_main
407	Car	men	132.73	rex	152.73	280.75	50.54	200	20	50.62445	8.091746	0.549	0.93	0.2133	0.77	1	280	2001/3/2	120	HIC	HIC	1	3	2	diverging
409	MediumVehicle	men	132.93	mex	150.53	281.38	57.55	176	17.6	57.675057	1.799763	0.306875	0.88	0.266193	0.87	1	280	2001/3/2	120	HIC	HIC	1	3	2	through_main
411	Car	ren	138.73	mex	154.07	283.94	66.67	154	15.34	66.86474	10.829418	0.624675	1.52	0.305649	1.41	1	280	2001/3/2	120	HIC	HIC	1	3	2	merging
413	Car	men	134.17	rex	151.83	281.42	57.35	177	17.66	57.364576	4.258831	0.578249	1.69	0.36	1.1	1	280	2001/3/2	120	HIC	HIC	1	3	2	diverging
415	Car	ren	140.2	mex	155.23	283.47	67.88	150	15.03	68.071667	10.159018	0.6874	1.46	0.3814	1.53	1	280	2001/3/2	120	HIC	HIC	1	3	2	merging
416	Car	men	134.8	mex	151.83	281.47	59.49	171	17.03	59.654561	3.954264	0.419649	0.89	0.265965	0.56	1	280	2001/3/2	120	HIC	HIC	1	3	2	through_main
420	Car	men	136.3	mex	149.97	281.23	74.08	137	13.67	74.268978	1.750321	0.180803	0.6	0.398905	0.95	1	280	2001/3/2	120	HIC	HIC	1	3	2	through_main
421	Car	men	137.9	mex	152.9	281.89	67.65	150	15	67.820667	1.621446	0.321133	0.7	0.351467	0.77	1	280	2001/3/2	120	HIC	HIC	1	3	2	through_main
422	Car	ren	144.4	mex	160.87	283.56	61.99	165	16.47	62.149939	7.24332	0.397879	1.04	0.294182	1.87	1	280	2001/3/2	120	HIC	HIC	1	3	2	merging
427	Car	ren	147.7	mex	163.4	283.5	65.01	158	15.7	65.172785	9.652303	0.547785	0.97	0.340506	1.53	1	280	2001/3/2	120	HIC	HIC	1	3	2	merging
428	Car	men	141.47	mex	155.53	280.67	71.83	141	14.06	72.04695	3.010616	0.246383	0.79	0.363262	0.8	1	280	2001/3/2	120	HIC	HIC	1	3	2	through_main
434	Car	men	144.37	mex	160.4	280.81	63.05	161	16.03	63.203478	1.885544	0.307267	0.88	0.305217	0.59	1	280	2001/3/2	120	HIC	HIC	1	3	2	through_main
436	MediumVehicle	men	143.57	mex	155.93	281.69	82	124	12.36	82.241452	2.207156	0.412903	0.78	0.487258	0.95	1	280	2001/3/2	120	HIC	HIC	1	3	2	through_main
440	Car	men	146.9	mex	163.27	281.13	61.84	164	16.37	61.961951	3.220268	0.235183	0.87	0.294268	0.66	1	280	2001/3/2	120	HIC	HIC	1	3	2	through_main
441	Car	men	147.9	mex	164.73	280.98	60.09	169	16.83	60.265148	3.194153	0.322604	1.02	0.286923	0.73	1	280	2001/3/2	120	HIC	HIC	1	3	2	through_main
443	Car	men	148.77	rex	166.53	281.32	57	178	17.76	57.059719	4.513022	0.550787	0.82	0.241348	0.67	1	280	2001/3/2	120	HIC	HIC	1	3	2	diverging
444	MediumVehicle	men	149.23	mex	165.77	281.43	61.28	165	16.54	61.402545	1.904051	0.268242	0.93	0.334121	0.89	1	280	2001/3/2	120	HIC	HIC	1	3	2	through_main
448	Car	men	150.57	mex	166.07	280.83	65.22	155	15.5	65.355226	2.69209	0.312129	0.86	0.308581	0.72	1	280	2001/3/2	120	HIC	HIC	1	3	2	through_main
450	Car	men	152.2	mex	168.13	281.44	63.59	160	15.93	63.711313	2.367507	0.279188	0.82	0.332813	0.84	1	280	2001/3/2	120	HIC	HIC	1	3	2	through_main
452	Car	men	152.8	mex	167.83	281.27	67.36	151	15.03	67.508411	3.384891	0.301391	0.81	0.39053	0.87	1	280	2001/3/2	120	HIC	HIC	1	3	2	through_main
458	Car	men	157.17	mex	170.5	281.28	75.94	133	13.33	76.128271	1.319672	0.23188	0.45	0.391128	0.85	1	280	2001/3/2	120	HIC	HIC	1	3	2	through_main
460	HeavyVehicle	men	159.67	mex	176.23	281.88	61.25	166	16.56	61.37747	1.694243	0.267169	1.1	0.301627	0.86	1	280	2001/3/2	120	HIC	HIC	1	3	2	through_main
462	Car	men	159.43	mex	174.17	280.93	68.64	148	14.74	68.843716	2.636837	0.382297	1.51	0.358649	0.85	1	280	2001/3/2	120	HIC	HIC	1	3	2	through_main
467	Car	ren	169.9	mex	188.47	283.69	55.01	186	18.57	55.08129	8.329742	0.381022	1.1	0.236935	1.16	1	280	2001/3/2	120	HIC	HIC	1	3	2	merging
468	MediumVehicle	ren	168.47	mex	192.57	284.13	42.44	241	24.1	42.508091	1.345413	0.176722	0.77	0.240456	1.28	1	280	2001/3/2	120	HIC	HIC	1	3	2	merging
469	MediumVehicle	men	164.13	mex	178.23	281.04	71.75	141	14.1	71.920071	2.302215	0.408298	1.53	0.407447	1.02	1	280	2001/3/2	120	HIC	HIC	1	3	2	through_main
472	Car	ren	172.07	mex	195.03	283.72	44.47	230	22.96	44.545652	2.929613	0.388522	0.98	0.225522	1.85	1	280	2001/3/2	120	HIC	HIC	1	3	2	merging
474	Car	men	166.17	mex	180.87	281.58	68.96	148	14.7	69.122568	2.908355	0.295068	1.03	0.353851	0.73	1	280	2001/3/2	120	HIC	HIC	1	3	2	through_main
476	Car	men	166.97	rex	183.5	281.14	61.22	166	16.53	61.230663	8.468112	0.586988	1.05	0.272349	0.69	1	280	2001/3/2	120	HIC	HIC	1	3	2	diverging
480	Car	ren	173.97	mex	191.6	282.93	57.76	176	17.63	57.889375	6.790525	0.4875	1.5	0.272159	1.72	1	280	2001/3/2	120	HIC	HIC	1	3	2	merging
482	Car	men	168.7	mex	182.73	281.31	72.16	140	14.03	72.3425	2.587653	0.389143	0.88	0.3915	0.84	1	280	2001/3/2	120	HIC	HIC	1	3	2	through_main
486	Car	men	169.8	rex	188.17	280.75	55.03	184	18.37	55.000272	10.141709	0.917337	1.96	0.188478	0.51	1	280	2001/3/2	120	HIC	HIC	1	3	2	diverging
487	Car	ren	175.73	mex	196.13	283.54	50.04	204	20.4	50.121471	6.156611	0.552549	1.34	0.231863	1.51	1	280	2001/3/2	120	HIC	HIC	1	3	2	merging
488	Car	men	168.63	mex	181.9	280.47	76.11	133	13.27	76.276917	3.499791	0.298872	0.59	0.413609	0.92	1	280	2001/3/2	120	HIC	HIC	1	3	2	through_main
491	Car	ren	177.53	mex	195.2	283.38	57.75	177	17.67	57.830904	4.905051	0.491073	1.68	0.294463	1.24	1	280	2001/3/2	120	HIC	HIC	1	3	2	merging
492	Car	men	171.73	mex	193.83	282.38	46	221	22.1	46.067692	4.738956	0.526109	1.24	0.185792	0.57	1	280	2001/3/2	120	HIC	HIC	1	3	2	through_main
494	Car	men	171.07	mex	186.5	281.16	65.58	155	15.43	65.756839	3.562505	0.288968	0.86	0.347097	0.81	1	280	2001/3/2	120	HIC	HIC	1	3	2	through_main
503	Car	men	174.6	mex	189.77	281.37	66.79	152	15.17	66.964474	2.011791	0.224868	0.6	0.327303	0.62	1	280	2001/3/2	120	HIC	HIC	1	3	2	through_main
507	Car	men	176.17	mex	191.4	281.25	66.47	153	15.23	66.619739	1.939671	0.271765	0.57	0.314052	0.66	1	280	2001/3/2	120	HIC	HIC	1	3	2	through_main
513	MediumVehicle	ren	188.13	mex	215.83	283.51	36.85	278	27.7	36.928813	2.776266	0.584856	4.24	0.14759	0.66	1	280	2001/3/2	120	HIC	HIC	1	3	2	merging
515	MediumVehicle	men	178.9	mex	198.33	282.66	52.36	195	19.43	52.461231	2.848064	0.319692	0.88	0.268564	0.77	1	280	2001/3/2	120	HIC	HIC	1	3	2	through_main
516	Car	men	178.23	mex	193.4	281.42	66.8	152	15.17	66.949211	4.378507	0.302039	0.71	0.3625	0.72	1	280	2001/3/2	120	HIC	HIC	1	3	2	through_main
520	Car	men	179.17	mex	193.13	281.59	72.58	140	13.96	72.770071	0.498041	0.166714	0.5	0.417714	0.95	1	280	2001/3/2	120	HIC	HIC	1	3	2	through_main
528	MediumVehicle	ren	191.07	mex	217.5	283.67	38.63	265	26.43	38.686415	1.611137	0.319585	1.5	0.181962	0.9	1	280	2001/3/2	120	HIC	HIC	1	3	2	merging
530	MediumVehicle	ren	193.43	mex	218.63	283.84	40.55	253	25.2	40.602134	3.137657	0.371067	1.21	0.24332	1.51	1	280	2001/3/2	120	HIC	HIC	1	3	2	merging
534	Car	men	183.9	rex	201.6	281.42	57.24	177	17.7	57.33678	4.108031	0.376723	0.8	0.227627	0.63	1	280	2001/3/2	120	HIC	HIC	1	3	2	diverging
540	Car	ren	195.87	mex	219.9	283.48	42.46	241	24.03	42.518548	3.579073	0.430207	1.06	0.19361	1.28	1	280	2001/3/2	120	HIC	HIC	1	3	2	merging
546	Car	ren	198.1	mex	221.57	283.62	43.51	235	23.47	43.564213	3.284948	0.412851	1.53	0.151064	0.64	1	280	2001/3/2	120	HIC	HIC	1	3	2	merging
548	Car	men	187.43	mex	200.87	281.34	75.4	134	13.44	75.602985	1.400366	0.276493	0.9	0.392612	0.91	1	280	2001/3/2	120	HIC	HIC	1	3	2	through_main
553	Car	men	189.97	mex	204.83	281.58	68.18	149	14.86	68.359329	1.826358	0.183758	0.71	0.344966	0.79	1	280	2001/3/2	120	HIC	HIC	1	3	2	through_main
554	Car	men	190.6	mex	206.43	280.91	63.87	159	15.83	64.050126	5.956021	0.35195	1.27	0.304151	0.58	1	280	2001/3/2	120	HIC	HIC	1	3	2	through_main
556	Car	ren	199.37	mex	222.83	284.02	43.57	235	23.46	43.627234	3.785747	0.32983	1.18	0.250255	1.13	1	280	2001/3/2	120	HIC	HIC	1	3	2	merging
563	Car	men	194.43	rex	215.87	281.03	47.2	215	21.44	47.273581	3.670663	0.416372	0.97	0.281209	1.17	1	280	2001/3/2	120	HIC	HIC	1	3	2	diverging
566	Car	men	193.97	mex	208.2	281.57	71.22	142	14.23	71.404859	4.714502	0.516056	1.25	0.354859	0.64	1	280	2001/3/2	120	HIC	HIC	1	3	2	through_main
567	Car	ren	202.63	mex	225.1	283.56	45.44	225	22.47	45.506089	2.495245	0.266133	0.94	0.201111	1.44	1	280	2001/3/2	120	HIC	HIC	1	3	2	merging
570	Car	men	195.23	mex	209.3	281.2	71.97	141	14.07	72.175603	3.701534	0.447589	0.97	0.354681	0.8	1	280	2001/3/2	120	HIC	HIC	1	3	2	through_main
571	Car	men	197.3	rex	219.5	280.74	45.52	223	22.2	45.565247	3.460168	0.412735	1.1	0.193498	1.05	1	280	2001/3/2	120	HIC	HIC	1	3	2	diverging
572	Car	ren	204.67	mex	226.87	283.34	45.95	222	22.2	46.026486	6.084121	0.444955	1.05	0.191982	0.97	1	280	2001/3/2	120	HIC	HIC	1	3	2	merging
577	Bus	men	197.23	mex	213.07	280.8	63.84	159	15.84	63.980692	3.238261	0.445157	1.86	0.309119	0.75	1	280	2001/3/2	120	HIC	HIC	1	3	2	through_main
578	Car	men	199.4	mex	218.3	281.76	53.67	190	18.9	53.836421	9.264179	0.623053	1.51	0.234	0.9	1	280	2001/3/2	120	HIC	HIC	1	3	2	through_main
580	Car	men	200.9	mex	217.77	281.14	60.01	169	16.87	60.135621	1.896076	0.234852	0.84	0.263136	0.57	1	280	2001/3/2	120	HIC	HIC	1	3	2	through_main
581	MediumVehicle	men	201.47	mex	221.47	282.38	50.83	200	20	50.93325	5.426074	0.4044	1.22	0.1993	0.61	1	280	2001/3/2	120	HIC	HIC	1	3	2	through_main
583	Car	men	200.27	mex	214.17	280.97	72.77	140	13.9	72.991786	4.37131	0.4325	1.3	0.402357	0.87	1	280	2001/3/2	120	HIC	HIC	1	3	2	through_main
589	Car	men	203.93	rex	226.33	280.98	45.16	224	22.4	45.207321	4.310651	0.512321	1.12	0.211875	0.63	1	280	2001/3/2	120	HIC	HIC	1	3	2	diverging
593	Car	men	202.6	mex	219.37	281.02	60.34	168	16.77	60.524167	6.213089	0.72244	1.11	0.260536	0.76	1	280	2001/3/2	120	HIC	HIC	1	3	2	through_main
594	Car	men	203.67	mex	219.33	280.71	64.5	157	15.66	64.645732	2.117109	0.242102	0.67	0.32758	0.65	1	280	2001/3/2	120	HIC	HIC	1	3	2	through_main
598	Car	ren	214.5	mex	241.33	283.67	38.06	269	26.83	38.098922	2.498212	0.233197	0.78	0.156022	0.9	1	280	2001/3/2	120	HIC	HIC	1	3	2	merging
601	Car	ren	215.63	mex	242.23	283.8	38.41	266	26.6	38.457256	2.327786	0.187256	0.87	0.166842	0.83	1	280	2001/3/2	120	HIC	HIC	1	3	2	merging
602	Car	men	207.1	rex	228.03	280.97	48.32	209	20.93	48.387751	7.458845	0.670096	1.54	0.243636	0.85	1	280	2001/3/2	120	HIC	HIC	1	3	2	diverging
603	Car	men	205.5	mex	222.3	281.04	60.22	168	16.8	60.344167	1.436238	0.239583	0.79	0.296786	0.75	1	280	2001/3/2	120	HIC	HIC	1	3	2	through_main
606	Car	ren	216.8	mex	243.27	283.95	38.62	265	26.47	38.676792	2.343207	0.303358	1.08	0.147208	0.86	1	280	2001/3/2	120	HIC	HIC	1	3	2	merging
608	Car	ren	216.23	mex	242.67	283.47	38.61	265	26.44	38.652868	2.339496	0.165509	0.71	0.139019	0.67	1	280	2001/3/2	120	HIC	HIC	1	3	2	merging
609	Car	men	206.6	mex	223.1	280.74	61.25	165	16.5	61.385455	1.340022	0.29	0.85	0.261939	0.61	1	280	2001/3/2	120	HIC	HIC	1	3	2	through_main
614	MediumVehicle	men	210.43	mex	235.27	281.93	40.87	249	24.84	40.933454	3.004341	0.34241	1.17	0.144779	0.4	1	280	2001/3/2	120	HIC	HIC	1	3	2	through_main
618	Car	men	207.9	mex	224.1	280.66	62.37	163	16.2	62.502147	1.693238	0.30773	0.79	0.27227	0.68	1	280	2001/3/2	120	HIC	HIC	1	3	2	through_main
620	Car	ren	219.47	mex	242.93	283.09	43.43	235	23.46	43.471574	8.351025	0.405149	1.5	0.215106	0.7	1	280	2001/3/2	120	HIC	HIC	1	3	2	merging
624	Car	ren	221	mex	247.23	283.41	38.89	263	26.23	38.943536	5.549395	0.531293	1.98	0.146768	0.52	1	280	2001/3/2	120	HIC	HIC	1	3	2	merging
626	Car	men	212.07	mex	236.47	282.03	41.61	244	24.4	41.676721	2.730718	0.236066	0.71	0.141803	0.38	1	280	2001/3/2	120	HIC	HIC	1	3	2	through_main
630	Car	men	210.47	mex	225.57	280.81	66.95	151	15.1	67.085762	2.412397	0.269272	0.6	0.37053	0.88	1	280	2001/3/2	120	HIC	HIC	1	3	2	through_main
632	Car	men	213.3	mex	238.03	281.65	41	247	24.73	41.053603	3.620915	0.325709	0.83	0.152429	0.43	1	280	2001/3/2	120	HIC	HIC	1	3	2	through_main
633	Car	ren	222.87	mex	249.23	283.66	38.73	264	26.36	38.777727	8.039436	0.541705	1.68	0.155152	0.72	1	280	2001/3/2	120	HIC	HIC	1	3	2	merging
637	MediumVehicle	men	214.8	mex	238.97	281.54	41.94	242	24.17	42.011777	3.589662	0.316529	0.96	0.145248	0.51	1	280	2001/3/2	120	HIC	HIC	1	3	2	through_main
640	Car	ren	224.73	mex	250.87	284.27	39.16	261	26.14	39.223333	9.811045	0.612912	1.44	0.179579	0.78	1	280	2001/3/2	120	HIC	HIC	1	3	2	merging
642	Car	men	214.23	mex	229.03	281.27	68.42	148	14.8	68.583108	4.181249	0.353919	0.87	0.327905	0.82	1	280	2001/3/2	120	HIC	HIC	1	3	2	through_main
646	Car	men	218.3	mex	245.63	282.78	37.24	273	27.33	37.307326	4.532712	0.435165	1.29	0.181172	1.24	1	280	2001/3/2	120	HIC	HIC	1	3	2	through_main
647	Car	men	216.5	mex	240.4	281.68	42.43	239	23.9	42.499707	4.347658	0.40523	1.24	0.138703	0.4	1	280	2001/3/2	120	HIC	HIC	1	3	2	through_main
648	Car	ren	227.13	mex	250.43	283.71	43.83	234	23.3	43.928077	10.331486	0.467137	1.52	0.208718	0.89	1	280	2001/3/2	120	HIC	HIC	1	3	2	merging
653	Car	ren	215.07	mex	241.8	283.87	38.23	268	26.73	38.26903	2.422202	0.160373	0.6	0.160149	0.83	1	280	2001/3/2	120	HIC	HIC	1	3	2	merging
654	Car	men	217.47	mex	232.1	280.9	69.11	146	14.63	69.28	6.540754	0.386096	1.22	0.353562	0.64	1	280	2001/3/2	120	HIC	HIC	1	3	2	through_main
658	Car	ren	228.77	mex	253.53	283.79	41.25	248	24.76	41.305403	6.349709	0.466855	1.24	0.163185	0.74	1	280	2001/3/2	120	HIC	HIC	1	3	2	merging
659	MediumVehicle	men	219.2	mex	237.83	280.8	54.25	186	18.63	54.366129	4.776903	0.289892	1.01	0.225699	0.46	1	280	2001/3/2	120	HIC	HIC	1	3	2	through_main
660	Car	men	219.67	mex	241.37	281.83	46.75	218	21.7	46.839266	2.217109	0.266789	0.68	0.198119	0.62	1	280	2001/3/2	120	HIC	HIC	1	3	2	through_main
665	Car	men	222.03	rex	247.43	280.92	39.82	254	25.4	39.852047	8.659585	0.605551	1.8	0.148268	0.43	1	280	2001/3/2	120	HIC	HIC	1	3	2	diverging
666	Car	men	220.77	mex	239.03	281.29	55.44	183	18.26	55.557049	4.712668	0.294372	1.04	0.219891	0.51	1	280	2001/3/2	120	HIC	HIC	1	3	2	through_main
667	Car	ren	230.63	mex	252.57	284.2	46.65	220	21.94	46.688727	7.401731	0.625227	1.08	0.258955	0.75	1	280	2001/3/2	120	HIC	HIC	1	3	2	merging
669	Car	men	223.77	rex	251.67	280.67	36.22	280	27.9	36.244214	7.47645	0.50725	1.42	0.1335	0.46	1	280	2001/3/2	120	HIC	HIC	1	3	2	diverging
672	Car	ren	232.37	mex	253.97	283.34	47.22	216	21.6	47.346019	11.547143	0.531852	1.58	0.16912	0.47	1	280	2001/3/2	120	HIC	HIC	1	3	2	merging
675	Car	ren	234.4	mex	255.23	283.55	49	208	20.83	49.101154	7.634225	0.506875	1.63	0.298606	1.15	1	280	2001/3/2	120	HIC	HIC	1	3	2	merging
676	Car	men	224.17	mex	244.4	281.5	50.09	203	20.23	50.186059	1.667213	0.20867	1.13	0.194532	0.6	1	280	2001/3/2	120	HIC	HIC	1	3	2	through_main
687	Car	men	225.43	mex	240.53	281.06	67.01	151	15.1	67.169007	2.427593	0.341391	0.88	0.339735	0.66	1	280	2001/3/2	120	HIC	HIC	1	3	2	through_main
688	MediumVehicle	ren	237.43	mex	257.8	283.92	50.19	204	20.37	50.261569	8.368481	0.523529	1.78	0.240882	0.75	1	280	2001/3/2	120	HIC	HIC	1	3	2	merging
692	Car	ren	239.3	mex	262.3	283.59	44.39	231	23	44.467446	11.142309	0.467316	1.44	0.15368	0.67	1	280	2001/3/2	120	HIC	HIC	1	3	2	merging
693	Car	men	228.67	mex	243.9	280.57	66.3	153	15.23	66.453725	1.633556	0.355425	0.89	0.33183	0.71	1	280	2001/3/2	120	HIC	HIC	1	3	2	through_main
696	Car	men	231.8	mex	255.77	282.33	42.41	240	23.97	42.470167	5.374135	0.375958	0.94	0.163042	0.41	1	280	2001/3/2	120	HIC	HIC	1	3	2	through_main
697	Car	men	230.03	mex	244.97	281.11	67.77	150	14.94	67.920867	3.187958	0.4252	1.66	0.312067	0.77	1	280	2001/3/2	120	HIC	HIC	1	3	2	through_main
698	Car	ren	241.27	mex	265.17	283.33	42.68	239	23.9	42.74205	8.908784	0.390293	1.08	0.164226	0.68	1	280	2001/3/2	120	HIC	HIC	1	3	2	merging
700	Car	men	230.63	mex	246.9	281.82	62.37	163	16.27	62.49362	5.937748	0.765951	1.62	0.297239	0.68	1	280	2001/3/2	120	HIC	HIC	1	3	2	through_main
703	Car	men	231.77	mex	246.77	280.54	67.33	151	15	67.521589	3.877686	0.367483	0.84	0.329536	0.83	1	280	2001/3/2	120	HIC	HIC	1	3	2	through_main
705	Car	men	234.17	mex	257.07	282.22	44.37	229	22.9	44.485983	10.443435	0.512533	1.61	0.191441	0.68	1	280	2001/3/2	120	HIC	HIC	1	3	2	through_main
707	Car	ren	243.77	mex	267.97	283.7	42.2	242	24.2	42.314835	10.253712	0.58876	1.68	0.155868	0.85	1	280	2001/3/2	120	HIC	HIC	1	3	2	merging
708	MediumVehicle	men	236.1	mex	260.2	281.81	42.1	241	24.1	42.159461	7.667706	0.45	1.41	0.140498	0.32	1	280	2001/3/2	120	HIC	HIC	1	3	2	through_main
709	Car	men	234.83	mex	250.27	281.27	65.61	155	15.44	65.788516	4.321111	0.286968	0.79	0.294516	0.63	1	280	2001/3/2	120	HIC	HIC	1	3	2	through_main
716	Car	men	237.53	mex	257.47	281.69	50.87	200	19.94	51.06045	18.329802	0.8898	2.5	0.26775	1.51	1	280	2001/3/2	120	HIC	HIC	1	3	2	through_main
717	Car	men	238.8	mex	260.1	282.52	47.75	214	21.3	47.837009	9.185099	0.427991	1.21	0.175421	0.56	1	280	2001/3/2	120	HIC	HIC	1	3	2	through_main
721	Car	ren	247.83	mex	271.03	283.4	43.98	233	23.2	44.089957	15.127056	0.640858	2	0.174206	0.54	1	280	2001/3/2	120	HIC	HIC	1	3	2	merging
722	Car	men	239.37	mex	261.8	281.71	45.21	225	22.43	45.322133	10.093101	0.532	1.25	0.162222	0.54	1	280	2001/3/2	120	HIC	HIC	1	3	2	through_main
724	MediumVehicle	ren	246.03	mex	269.1	283.4	44.23	231	23.07	44.27355	15.733372	0.708095	2.17	0.23	0.51	1	280	2001/3/2	120	HIC	HIC	1	3	2	merging
729	Car	men	241.23	mex	263.33	281.68	45.89	221	22.1	45.990543	10.703587	0.553982	1.61	0.194344	0.54	1	280	2001/3/2	120	HIC	HIC	1	3	2	through_main
732	Car	men	242.5	mex	265.8	281.83	43.54	233	23.3	43.621502	10.903132	0.482103	1.15	0.19206	0.8	1	280	2001/3/2	120	HIC	HIC	1	3	2	through_main
733	Car	men	240.57	mex	254.13	280.41	74.41	136	13.56	74.568676	7.766556	0.541985	1.2	0.400735	0.79	1	280	2001/3/2	120	HIC	HIC	1	3	2	through_main
738	Car	men	244.63	rex	267.17	281.35	44.95	226	22.54	44.980796	13.550838	0.687611	2.08	0.27854	0.82	1	280	2001/3/2	120	HIC	HIC	1	3	2	diverging
744	Car	ren	254.37	mex	277.3	283.82	44.55	230	22.93	44.608043	9.407701	0.54713	1.49	0.178	0.85	1	280	2001/3/2	120	HIC	HIC	1	3	2	merging
754	Car	men	248.93	mex	264.8	281.04	63.76	159	15.87	63.940063	4.802924	0.376981	1.16	0.275094	0.65	1	280	2001/3/2	120	HIC	HIC	1	3	2	through_main
757	Car	men	250.93	mex	267.3	281.16	61.84	164	16.37	61.993232	2.563836	0.29622	1.17	0.29689	0.63	1	280	2001/3/2	120	HIC	HIC	1	3	2	through_main
763	Car	men	252.67	mex	268.7	281.07	63.11	161	16.03	63.260497	2.669031	0.340311	1.02	0.31472	0.79	1	280	2001/3/2	120	HIC	HIC	1	3	2	through_main
765	Car	men	254.23	mex	272.53	281.73	55.42	184	18.3	55.565815	4.474172	0.367609	1.57	0.213859	0.41	1	280	2001/3/2	120	HIC	HIC	1	3	2	through_main
769	Car	men	255.5	mex	273.53	281.66	56.23	180	18.03	56.3565	4.795955	0.339389	0.88	0.226111	0.47	1	280	2001/3/2	120	HIC	HIC	1	3	2	through_main
771	Car	men	254.73	mex	270.17	280.75	65.49	155	15.44	65.652323	2.904971	0.487742	1.31	0.308387	0.71	1	280	2001/3/2	120	HIC	HIC	1	3	2	through_main
772	Car	men	256.43	mex	275.5	281.81	53.21	191	19.07	53.301728	13.897899	0.789686	2.15	0.234398	0.76	1	280	2001/3/2	120	HIC	HIC	1	3	2	through_main
780	Car	men	258.37	mex	272.13	281.14	73.52	138	13.76	73.713188	1.983476	0.302899	0.75	0.398406	0.98	1	280	2001/3/2	120	HIC	HIC	1	3	2	through_main
791	Car	men	262.23	mex	276.57	280.37	70.42	144	14.34	70.619792	2.245845	0.271944	0.69	0.369583	0.75	1	280	2001/3/2	120	HIC	HIC	1	3	2	through_main
30	Car	ren	8.47	mex	25.9	285.82	59.02	279	17.43	59.113513	4.363723	0.404946	1.1	0.292366	1.35	1	280	2001/3/2	120	HIC	HIC	1	3	2	merging
41	Car	men	1.98	mex	16.91	285.31	68.79	239	14.93	68.889456	0.934183	0.156653	0.6	0.317824	0.79	1	280	2001/3/2	120	HIC	HIC	1	3	2	through_main
48	Car	ren	7.11	mex	24.59	285.83	58.88	280	17.48	58.950464	3.699206	0.395393	1.36	0.237286	1.15	1	280	2001/3/2	120	HIC	HIC	1	3	2	merging
49	Car	men	3.46	mex	17.6	284.26	72.38	226	14.14	72.50208	3.554344	0.236947	0.75	0.334823	0.79	1	280	2001/3/2	120	HIC	HIC	1	3	2	through_main
52	HeavyVehicle	ren	0.31	mex	18.75	285.78	55.81	295	18.44	55.864881	4.21403	0.239898	0.88	0.247254	0.84	1	280	2001/3/2	120	HIC	HIC	1	3	2	merging
76	Car	ren	12.3	mex	31.16	285.85	54.59	301	18.86	54.662093	9.932571	0.415648	0.94	0.226445	1.1	1	280	2001/3/2	120	HIC	HIC	1	3	2	merging
77	Car	men	8.88	rex	28.45	285.04	52.46	313	19.57	52.488882	5.78133	0.515304	0.92	0.184473	0.51	1	280	2001/3/2	120	HIC	HIC	1	3	2	diverging
84	Car	men	10.51	mex	25.38	285.57	69.14	238	14.87	69.278655	3.347557	0.432647	0.97	0.362857	0.68	1	280	2001/3/2	120	HIC	HIC	1	3	2	through_main
89	Car	men	12.41	mex	24.9	284.53	82	200	12.49	82.13885	3.956788	0.3099	0.73	0.4853	0.99	1	280	2001/3/2	120	HIC	HIC	1	3	2	through_main
94	Car	men	13.66	mex	26.44	284.82	80.21	204	12.78	80.343088	3.956629	0.307647	0.86	0.505833	0.91	1	280	2001/3/2	120	HIC	HIC	1	3	2	through_main
95	MediumVehicle	men	13.99	mex	28.95	285.41	68.72	239	14.96	68.821506	1.806521	0.298787	1.24	0.335816	0.73	1	280	2001/3/2	120	HIC	HIC	1	3	2	through_main
99	Car	men	14.43	mex	28.57	284.72	72.49	226	14.14	72.613894	4.036533	0.332788	0.89	0.393717	0.77	1	280	2001/3/2	120	HIC	HIC	1	3	2	through_main
102	Car	men	17.96	mex	36.22	286.14	56.39	292	18.26	56.468493	3.397374	0.276473	0.76	0.243938	0.53	1	280	2001/3/2	120	HIC	HIC	1	3	2	through_main
106	MediumVehicle	men	16.56	mex	30.01	285.4	76.38	216	13.45	76.510926	1.128651	0.216343	0.6	0.414537	0.9	1	280	2001/3/2	120	HIC	HIC	1	3	2	through_main
110	Car	men	17.31	mex	32.49	284.49	67.46	243	15.18	67.566996	3.082417	0.316461	0.87	0.363498	0.88	1	280	2001/3/2	120	HIC	HIC	1	3	2	through_main
118	Car	men	22.81	mex	40.42	286.16	58.53	282	17.61	58.63039	1.902979	0.246915	0.89	0.266631	0.53	1	280	2001/3/2	120	HIC	HIC	1	3	2	through_main
120	Car	ren	28.01	mex	44.02	285.93	64.27	256	16.01	64.371289	6.743205	0.405312	0.93	0.316289	1.84	1	280	2001/3/2	120	HIC	HIC	1	3	2	merging
123	Car	ren	29.59	mex	46.09	286.03	62.42	264	16.5	62.49	3.587233	0.441326	1.18	0.315985	1.59	1	280	2001/3/2	120	HIC	HIC	1	3	2	merging
124	Car	men	24.34	mex	37.47	284.99	78.09	210	13.13	78.222143	0.84481	0.186	0.79	0.422524	0.85	1	280	2001/3/2	120	HIC	HIC	1	3	2	through_main
129	Car	men	27.65	mex	41.4	284.82	74.61	220	13.75	74.720045	0.676449	0.2065	0.72	0.388136	0.83	1	280	2001/3/2	120	HIC	HIC	1	3	2	through_main
153	Car	men	38.77	mex	54.45	285.18	65.47	251	15.68	65.54988	0.477248	0.123466	0.31	0.304263	0.79	1	280	2001/3/2	120	HIC	HIC	1	3	2	through_main
165	Car	men	42.5	rex	60.48	284.55	56.99	287	17.98	57.03878	5.124258	0.356098	0.54	0.21101	0.55	1	280	2001/3/2	120	HIC	HIC	1	3	2	diverging
168	Car	men	42.77	mex	57.72	285.59	68.76	239	14.95	68.858661	0.704611	0.128243	0.65	0.348661	0.81	1	280	2001/3/2	120	HIC	HIC	1	3	2	through_main
182	Car	men	48.32	mex	64.11	285.36	65.07	253	15.79	65.17664	2.514559	0.249921	0.91	0.346561	0.81	1	280	2001/3/2	120	HIC	HIC	1	3	2	through_main
185	Car	men	49.95	mex	69.09	286.14	53.81	306	19.14	53.880294	2.797173	0.366275	1.06	0.221176	0.51	1	280	2001/3/2	120	HIC	HIC	1	3	2	through_main
193	Car	men	52.05	mex	70.57	286.33	55.66	296	18.52	55.721622	3.883718	0.290304	0.53	0.240304	0.62	1	280	2001/3/2	120	HIC	HIC	1	3	2	through_main
202	Car	men	54.87	mex	67.36	285.32	82.23	200	12.49	82.37405	1.695048	0.27315	0.69	0.45025	0.89	1	280	2001/3/2	120	HIC	HIC	1	3	2	through_main
203	MediumVehicle	ren	60.41	mex	77.81	285.84	59.16	278	17.4	59.255647	6.353713	0.362878	0.81	0.305	1.59	1	280	2001/3/2	120	HIC	HIC	1	3	2	merging
205	Car	men	56.16	mex	71.13	284.66	68.44	240	14.97	68.533583	2.892937	0.32375	0.8	0.337125	0.75	1	280	2001/3/2	120	HIC	HIC	1	3	2	through_main
206	Car	men	57.47	mex	72.45	284.39	68.37	240	14.98	68.490875	1.927356	0.192083	0.85	0.340083	0.76	1	280	2001/3/2	120	HIC	HIC	1	3	2	through_main
209	MediumVehicle	men	60.41	mex	79.64	285.5	53.45	308	19.23	53.513149	1.881234	0.228636	0.67	0.22026	0.56	1	280	2001/3/2	120	HIC	HIC	1	3	2	through_main
210	Car	ren	62.21	mex	79.58	285.92	59.25	278	17.37	59.35723	4.384063	0.400144	1.33	0.251043	1.47	1	280	2001/3/2	120	HIC	HIC	1	3	2	merging
217	MediumVehicle	men	62.56	mex	81.33	284.7	54.61	300	18.77	54.669067	2.116133	0.221767	0.6	0.204533	0.57	1	280	2001/3/2	120	HIC	HIC	1	3	2	through_main
218	Car	ren	65.4	mex	82.79	285.83	59.16	279	17.39	59.247993	6.569896	0.428387	1.04	0.37276	1.7	1	280	2001/3/2	120	HIC	HIC	1	3	2	merging
222	Car	men	64.9	rex	83.44	285.19	55.38	297	18.54	55.435556	1.815431	0.311111	0.52	0.182088	0.53	1	280	2001/3/2	120	HIC	HIC	1	3	2	diverging
223	Car	men	64.34	mex	82.71	284.53	55.75	294	18.37	55.833571	4.317121	0.347177	0.64	0.23534	0.73	1	280	2001/3/2	120	HIC	HIC	1	3	2	through_main
225	Car	men	66.48	rex	85.08	285.71	55.29	298	18.6	55.327718	3.08705	0.352282	1.05	0.271242	0.76	1	280	2001/3/2	120	HIC	HIC	1	3	2	diverging
230	Car	men	67.55	mex	85.13	284.72	58.3	281	17.58	58.378541	5.075502	0.276014	0.39	0.234804	0.79	1	280	2001/3/2	120	HIC	HIC	1	3	2	through_main
235	Car	men	71.36	mex	87.36	286.23	64.42	256	16	64.499883	5.280472	0.410547	1.27	0.328398	0.88	1	280	2001/3/2	120	HIC	HIC	1	3	2	through_main
236	Car	ren	74.64	mex	93.07	285.83	55.82	295	18.43	55.919695	4.392986	0.407119	1.5	0.24078	1	1	280	2001/3/2	120	HIC	HIC	1	3	2	merging
238	Car	men	73.47	mex	92.34	285.35	54.43	302	18.87	54.49957	1.987348	0.192848	0.62	0.229735	0.63	1	280	2001/3/2	120	HIC	HIC	1	3	2	through_main
241	Car	men	72.86	mex	88.98	286.15	63.9	258	16.12	64.031822	4.207912	0.402868	1.03	0.417597	0.95	1	280	2001/3/2	120	HIC	HIC	1	3	2	through_main
244	Car	men	73.28	mex	87.36	284.73	72.82	225	14.08	72.9252	2.1996	0.302	0.72	0.462489	1.18	1	280	2001/3/2	120	HIC	HIC	1	3	2	through_main
257	Car	men	78.93	mex	94.26	285.19	66.98	246	15.33	67.093049	2.793799	0.248984	0.83	0.344553	0.77	1	280	2001/3/2	120	HIC	HIC	1	3	2	through_main
261	Car	men	80.04	mex	94.16	285.78	72.87	226	14.12	72.979115	5.812472	0.430841	0.52	0.328584	0.87	1	280	2001/3/2	120	HIC	HIC	1	3	2	through_main
264	MediumVehicle	men	82.19	mex	99.16	285.72	60.59	272	16.97	60.671912	0.995561	0.189926	0.57	0.244596	0.73	1	280	2001/3/2	120	HIC	HIC	1	3	2	through_main
266	Car	men	82.35	mex	96.74	284.86	71.27	230	14.39	71.368609	1.35216	0.179087	0.65	0.343783	0.77	1	280	2001/3/2	120	HIC	HIC	1	3	2	through_main
267	Car	men	83.94	mex	98.99	284.59	68.04	241	15.05	68.152614	1.733463	0.215187	0.63	0.336473	0.69	1	280	2001/3/2	120	HIC	HIC	1	3	2	through_main
274	Car	men	85.75	mex	100.98	284.63	67.31	244	15.23	67.412623	0.986767	0.224918	0.87	0.317377	0.8	1	280	2001/3/2	120	HIC	HIC	1	3	2	through_main
287	MediumVehicle	men	94.2	mex	112.82	285.58	55.21	298	18.62	55.27	1.012279	0.184161	0.61	0.257987	0.57	1	280	2001/3/2	120	HIC	HIC	1	3	2	through_main
291	MediumVehicle	men	94.53	mex	110.67	284.69	63.5	259	16.14	63.575019	2.305057	0.337181	1.04	0.35027	0.72	1	280	2001/3/2	120	HIC	HIC	1	3	2	through_main
293	Car	men	95.53	mex	111.65	284.82	63.61	258	16.12	63.688643	2.954262	0.274419	0.84	0.33186	0.67	1	280	2001/3/2	120	HIC	HIC	1	3	2	through_main
299	Car	men	98.12	mex	114.78	284.52	61.47	267	16.66	61.573071	2.690279	0.21794	0.82	0.268315	0.63	1	280	2001/3/2	120	HIC	HIC	1	3	2	through_main
302	Car	men	99.52	mex	116.1	284.65	61.81	265	16.58	61.888755	3.264171	0.263321	1.05	0.290717	0.67	1	280	2001/3/2	120	HIC	HIC	1	3	2	through_main
310	MediumVehicle	men	102.5	mex	121.85	285.51	53.11	309	19.35	53.169612	3.930356	0.532718	2.23	0.248997	0.53	1	280	2001/3/2	120	HIC	HIC	1	3	2	through_main
312	Car	men	104.02	mex	123.35	285.54	53.17	310	19.33	53.230419	3.349916	0.205097	0.53	0.228548	0.63	1	280	2001/3/2	120	HIC	HIC	1	3	2	through_main
316	Car	men	105.63	mex	125.69	285.99	51.32	321	20.06	51.352679	9.245991	0.459346	2.18	0.220872	1.01	1	280	2001/3/2	120	HIC	HIC	1	3	2	through_main
319	Car	men	103.42	mex	119.91	284.86	62.17	264	16.49	62.246591	2.338298	0.224053	0.64	0.289508	0.61	1	280	2001/3/2	120	HIC	HIC	1	3	2	through_main
322	Car	men	105.83	mex	124.65	285.49	54.64	301	18.82	54.7	3.383232	0.232193	0.66	0.216279	0.5	1	280	2001/3/2	120	HIC	HIC	1	3	2	through_main
332	Car	men	108.25	mex	124.06	284.35	64.76	253	15.81	64.849249	5.875031	0.365178	1.07	0.320316	0.64	1	280	2001/3/2	120	HIC	HIC	1	3	2	through_main
340	Car	men	109.76	mex	125.29	284.75	65.98	249	15.53	66.112369	5.593759	0.411888	0.9	0.298675	0.71	1	280	2001/3/2	120	HIC	HIC	1	3	2	through_main
341	Car	men	109.9	mex	126.86	285.57	60.64	271	16.96	60.720775	1.939984	0.3669	0.74	0.256568	0.6	1	280	2001/3/2	120	HIC	HIC	1	3	2	through_main
348	Car	men	111.92	mex	126.75	284.56	69.09	237	14.83	69.204852	3.860103	0.4	1.07	0.314768	0.66	1	280	2001/3/2	120	HIC	HIC	1	3	2	through_main
351	MediumVehicle	men	113.59	mex	130.71	285.18	59.96	274	17.12	60.032847	1.338305	0.25865	0.85	0.283832	0.79	1	280	2001/3/2	120	HIC	HIC	1	3	2	through_main
355	MediumVehicle	men	115.8	mex	134.8	285.59	54.12	304	19	54.178717	1.091319	0.225757	0.82	0.264211	0.65	1	280	2001/3/2	120	HIC	HIC	1	3	2	through_main
362	Car	men	117.01	rex	135.45	285.19	55.69	295	18.44	55.736136	5.564208	0.624949	1.12	0.320814	0.99	1	280	2001/3/2	120	HIC	HIC	1	3	2	diverging
368	Car	men	121.02	mex	138.66	284.72	58.1	282	17.64	58.167589	5.937244	0.382801	1.13	0.257447	0.68	1	280	2001/3/2	120	HIC	HIC	1	3	2	through_main
371	Car	men	121.79	mex	139.85	285.21	56.85	289	18.06	56.925675	3.949543	0.44218	1.27	0.249066	0.55	1	280	2001/3/2	120	HIC	HIC	1	3	2	through_main
375	Car	ren	126.77	mex	143.85	285.99	60.28	273	17.08	60.352454	4.50109	0.302491	0.83	0.282491	1.57	1	280	2001/3/2	120	HIC	HIC	1	3	2	merging
378	Car	men	124.71	mex	141.18	284.95	62.27	264	16.47	62.348561	1.644326	0.230568	0.7	0.267008	0.59	1	280	2001/3/2	120	HIC	HIC	1	3	2	through_main
380	MediumVehicle	men	125.6	mex	143.21	285.33	58.36	281	17.61	58.424947	1.238089	0.294626	0.92	0.281352	0.6	1	280	2001/3/2	120	HIC	HIC	1	3	2	through_main
381	Car	men	124.73	mex	141.12	286.32	62.88	263	16.39	62.981863	2.049519	0.268821	0.8	0.27749	0.56	1	280	2001/3/2	120	HIC	HIC	1	3	2	through_main
385	Car	ren	130.26	mex	147.31	286.03	60.36	273	17.05	60.457766	1.759503	0.34978	0.91	0.383114	2.22	1	280	2001/3/2	120	HIC	HIC	1	3	2	merging
386	Car	men	126.27	mex	142.68	285.03	62.52	263	16.41	62.618099	5.051444	0.398099	0.71	0.285627	0.79	1	280	2001/3/2	120	HIC	HIC	1	3	2	through_main
389	Car	men	127.71	mex	144.71	285.59	60.49	272	17	60.566507	2.628771	0.24886	0.44	0.253456	0.57	1	280	2001/3/2	120	HIC	HIC	1	3	2	through_main
390	Car	men	127.92	mex	143.98	284.57	63.8	257	16.06	63.888988	5.784844	0.436498	1.12	0.32249	0.66	1	280	2001/3/2	120	HIC	HIC	1	3	2	through_main
402	HeavyVehicle	ren	137.57	mex	157.51	285.84	51.61	319	19.94	51.683605	3.598377	0.298777	1.54	0.258339	1.25	1	280	2001/3/2	120	HIC	HIC	1	3	2	merging
405	Car	men	133.68	mex	147.75	284.16	72.67	225	14.07	72.784933	0.943911	0.210489	0.51	0.349822	0.76	1	280	2001/3/2	120	HIC	HIC	1	3	2	through_main
411	Car	ren	142.41	mex	162.02	285.33	52.4	314	19.61	52.525637	13.589976	0.646083	1.38	0.229618	1.01	1	280	2001/3/2	120	HIC	HIC	1	3	2	merging
414	MediumVehicle	men	138.22	mex	155.22	285.45	60.46	272	17	60.528456	1.921829	0.330735	1.43	0.270184	0.59	1	280	2001/3/2	120	HIC	HIC	1	3	2	through_main
415	Car	men	137.16	mex	151.53	284.53	71.29	230	14.37	71.380261	2.207497	0.22813	0.45	0.38913	0.82	1	280	2001/3/2	120	HIC	HIC	1	3	2	through_main
421	Car	men	140.79	mex	162.66	286.25	47.11	350	21.87	47.171	6.26913	0.584429	1.37	0.181429	0.43	1	280	2001/3/2	120	HIC	HIC	1	3	2	through_main
425	MediumVehicle	men	141	mex	156.8	285.49	65.02	253	15.8	65.113083	2.081322	0.313557	0.55	0.31913	0.74	1	280	2001/3/2	120	HIC	HIC	1	3	2	through_main
426	Car	men	142.14	rex	160.91	285.08	54.68	301	18.77	54.719767	8.618824	0.642093	1.92	0.302658	0.88	1	280	2001/3/2	120	HIC	HIC	1	3	2	diverging
433	Car	ren	147.46	mex	166.31	286.11	54.63	301	18.85	54.718306	9.24832	0.528771	1.56	0.272359	1.22	1	280	2001/3/2	120	HIC	HIC	1	3	2	merging
434	MediumVehicle	men	145.85	mex	167.06	284.69	48.32	339	21.21	48.383923	3.408842	0.283186	0.99	0.184749	0.56	1	280	2001/3/2	120	HIC	HIC	1	3	2	through_main
438	Car	men	145.92	mex	163.25	285.49	59.31	278	17.33	59.407554	12.05204	0.702698	2.04	0.245899	0.91	1	280	2001/3/2	120	HIC	HIC	1	3	2	through_main
439	Car	men	147.23	mex	168.11	284.76	49.11	334	20.88	49.169401	3.967567	0.239401	0.81	0.181886	0.49	1	280	2001/3/2	120	HIC	HIC	1	3	2	through_main
443	MediumVehicle	men	148.79	mex	169.42	284.83	49.72	330	20.63	49.793485	3.972733	0.322152	1	0.192545	0.54	1	280	2001/3/2	120	HIC	HIC	1	3	2	through_main
445	Car	men	150.34	mex	170.73	284.7	50.25	326	20.39	50.316196	4.887644	0.330245	0.96	0.206503	0.52	1	280	2001/3/2	120	HIC	HIC	1	3	2	through_main
450	Car	men	152.01	mex	169.44	285.36	58.93	279	17.43	59.031828	5.088237	0.315591	0.69	0.246953	0.64	1	280	2001/3/2	120	HIC	HIC	1	3	2	through_main
456	Car	ren	158.2	mex	175.61	285.38	59	278	17.41	59.069388	3.724553	0.357842	0.91	0.253273	1.42	1	280	2001/3/2	120	HIC	HIC	1	3	2	merging
457	Car	men	153.61	mex	171.61	284.83	56.98	288	18	57.077083	5.758871	0.597083	1.09	0.237569	0.6	1	280	2001/3/2	120	HIC	HIC	1	3	2	through_main
461	Car	ren	159.45	mex	175.9	285.65	62.5	263	16.45	62.567567	6.477158	0.46251	1.43	0.299163	1.37	1	280	2001/3/2	120	HIC	HIC	1	3	2	merging
464	Car	men	156.78	mex	172.03	285.6	67.44	244	15.25	67.54418	2.006005	0.259918	0.6	0.320451	0.71	1	280	2001/3/2	120	HIC	HIC	1	3	2	through_main
469	Car	men	160.06	mex	180.83	285.78	49.53	333	20.77	49.625465	4.03391	0.405826	0.77	0.183874	0.44	1	280	2001/3/2	120	HIC	HIC	1	3	2	through_main
471	Car	ren	164.54	mex	179.2	285.57	70.13	234	14.66	70.229829	6.980743	0.528718	1.08	0.470726	2.44	1	280	2001/3/2	120	HIC	HIC	1	3	2	merging
474	Car	men	162.27	rex	180.33	285.11	56.83	289	18.06	56.86519	4.823658	0.403806	0.57	0.208997	0.7	1	280	2001/3/2	120	HIC	HIC	1	3	2	diverging
482	Car	men	163.62	rex	181.64	285.11	56.97	289	18.02	57.004014	4.631303	0.384014	0.57	0.289308	0.89	1	280	2001/3/2	120	HIC	HIC	1	3	2	diverging
485	Car	men	164.81	mex	182.6	285.32	57.74	284	17.79	57.814085	4.59484	0.334648	0.77	0.269049	0.65	1	280	2001/3/2	120	HIC	HIC	1	3	2	through_main
486	Car	ren	169.67	mex	189.23	285.77	52.59	313	19.56	52.692492	6.115745	0.346486	0.99	0.208147	1.1	1	280	2001/3/2	120	HIC	HIC	1	3	2	merging
488	Car	men	165.48	rex	181.6	285.56	63.77	258	16.12	63.819729	5.264671	0.612752	1.21	0.328256	0.81	1	280	2001/3/2	120	HIC	HIC	1	3	2	diverging
489	MediumVehicle	men	165.96	mex	183.12	285.57	59.9	275	17.16	59.956545	3.194896	0.445491	1.12	0.330982	0.82	1	280	2001/3/2	120	HIC	HIC	1	3	2	through_main
492	Car	ren	170.86	mex	190.57	285.81	52.21	315	19.71	52.270603	5.175123	0.256159	0.69	0.247937	1.68	1	280	2001/3/2	120	HIC	HIC	1	3	2	merging
498	Car	ren	173.65	mex	190.27	285.45	61.83	266	16.62	61.898797	10.462716	0.734624	1.83	0.235827	0.93	1	280	2001/3/2	120	HIC	HIC	1	3	2	merging
500	Car	men	171.34	mex	190.29	284.93	54.11	304	18.95	54.200033	5.424356	0.354572	1.14	0.225428	0.46	1	280	2001/3/2	120	HIC	HIC	1	3	2	through_main
507	Car	men	173.8	mex	191.17	284.46	58.95	278	17.37	59.042194	2.228819	0.484388	1.05	0.251655	0.86	1	280	2001/3/2	120	HIC	HIC	1	3	2	through_main
510	MediumVehicle	men	174.11	mex	188.42	285.01	71.72	229	14.31	71.82214	1.181237	0.249345	0.77	0.385852	0.86	1	280	2001/3/2	120	HIC	HIC	1	3	2	through_main
512	Car	men	174.99	mex	192.9	284.74	57.22	286	17.91	57.293986	2.658292	0.290909	0.88	0.226538	0.66	1	280	2001/3/2	120	HIC	HIC	1	3	2	through_main
517	Car	ren	181.56	mex	199.26	285.81	58.11	283	17.7	58.210106	7.086655	0.372544	1.08	0.247633	1.09	1	280	2001/3/2	120	HIC	HIC	1	3	2	merging
518	Car	men	176.49	rex	191.32	285.08	69.22	238	14.83	69.275966	3.85661	0.604286	0.73	0.423319	1.74	1	280	2001/3/2	120	HIC	HIC	1	3	2	diverging
520	Car	ren	182.54	mex	200.18	285.61	58.28	282	17.64	58.361809	6.123722	0.37422	0.94	0.250567	1.18	1	280	2001/3/2	120	HIC	HIC	1	3	2	merging
528	Car	men	181.12	mex	197.22	286.21	64	258	16.1	64.104147	2.782799	0.257364	0.79	0.309574	0.61	1	280	2001/3/2	120	HIC	HIC	1	3	2	through_main
529	Car	men	180.51	mex	195.57	284.73	68.08	241	15.06	68.172988	3.744005	0.278091	0.49	0.3339	0.64	1	280	2001/3/2	120	HIC	HIC	1	3	2	through_main
533	Car	ren	186.27	mex	204.58	285.68	56.17	293	18.31	56.220546	7.442385	0.451775	1.17	0.284642	1.73	1	280	2001/3/2	120	HIC	HIC	1	3	2	merging
538	Car	men	183.37	mex	197.84	284.85	70.85	232	14.47	70.956897	1.511448	0.244526	0.77	0.358621	0.86	1	280	2001/3/2	120	HIC	HIC	1	3	2	through_main
539	Car	men	184.31	mex	200.47	285.32	63.55	258	16.16	63.644302	2.096919	0.270659	0.74	0.291589	0.53	1	280	2001/3/2	120	HIC	HIC	1	3	2	through_main
546	Car	men	185.62	mex	202.18	285.25	62.02	265	16.56	62.112264	2.566823	0.298906	0.84	0.277962	0.8	1	280	2001/3/2	120	HIC	HIC	1	3	2	through_main
552	Car	men	186.73	mex	198.87	284.15	84.28	194	12.14	84.426753	0.953046	0.199278	0.57	0.485928	0.97	1	280	2001/3/2	120	HIC	HIC	1	3	2	through_main
555	Car	men	188.81	mex	202.47	284.69	75.03	218	13.66	75.157706	1.439946	0.245413	0.77	0.416514	0.82	1	280	2001/3/2	120	HIC	HIC	1	3	2	through_main
556	Car	men	190.61	mex	208.77	286.27	56.74	290	18.16	56.811793	5.005578	0.420241	1	0.260862	0.74	1	280	2001/3/2	120	HIC	HIC	1	3	2	through_main
562	MediumVehicle	men	193.07	mex	210.46	286.31	59.26	279	17.39	59.352652	2.160245	0.234014	0.45	0.253871	0.57	1	280	2001/3/2	120	HIC	HIC	1	3	2	through_main
568	Car	men	194.69	mex	209.23	285.52	70.71	233	14.54	70.853219	5.483802	0.411845	0.76	0.359356	0.9	1	280	2001/3/2	120	HIC	HIC	1	3	2	through_main
570	Car	men	196.43	rex	212.17	285.35	65.24	252	15.74	65.284921	2.626536	0.301984	0.34	0.353333	0.86	1	280	2001/3/2	120	HIC	HIC	1	3	2	diverging
573	Car	men	197.26	mex	211.88	285.4	70.28	234	14.62	70.409487	3.055402	0.285684	0.71	0.357479	0.64	1	280	2001/3/2	120	HIC	HIC	1	3	2	through_main
575	MediumVehicle	men	198.84	mex	213.19	286.06	71.78	229	14.35	71.89131	1.545293	0.257293	0.62	0.330786	0.69	1	280	2001/3/2	120	HIC	HIC	1	3	2	through_main
579	Car	men	200.37	rex	216.32	284.94	64.3	255	15.95	64.326039	7.93058	0.676941	0.6	0.287725	0.71	1	280	2001/3/2	120	HIC	HIC	1	3	2	diverging
580	HeavyVehicle	men	202.41	mex	221.43	285.55	54.05	304	19.02	54.128289	3.569675	0.320164	0.85	0.24398	0.76	1	280	2001/3/2	120	HIC	HIC	1	3	2	through_main
584	Car	men	203.16	mex	217.88	286.23	69.99	236	14.72	70.102585	1.003853	0.176907	0.71	0.356483	0.89	1	280	2001/3/2	120	HIC	HIC	1	3	2	through_main
585	Car	men	204.66	mex	222.7	285.68	57.01	289	18.04	57.119585	4.653199	0.459481	1.23	0.233668	0.61	1	280	2001/3/2	120	HIC	HIC	1	3	2	through_main
588	Car	men	203.83	mex	216.11	284.66	83.43	197	12.28	83.560305	2.822861	0.276294	0.67	0.472437	1.09	1	280	2001/3/2	120	HIC	HIC	1	3	2	through_main
594	HeavyVehicle	men	207.35	mex	222.43	286.1	68.31	241	15.08	68.407842	1.43269	0.229378	0.62	0.325726	0.75	1	280	2001/3/2	120	HIC	HIC	1	3	2	through_main
595	MediumVehicle	ren	212.75	mex	232.21	285.93	52.9	312	19.46	52.9625	5.422925	0.367821	1.22	0.213622	0.87	1	280	2001/3/2	120	HIC	HIC	1	3	2	merging
598	Car	men	208.25	mex	224.39	285.61	63.7	258	16.14	63.797016	4.322696	0.547248	1.03	0.317984	0.78	1	280	2001/3/2	120	HIC	HIC	1	3	2	through_main
602	Car	men	209.5	mex	224.35	285.97	69.33	238	14.85	69.447647	1.597566	0.208782	0.64	0.378067	0.92	1	280	2001/3/2	120	HIC	HIC	1	3	2	through_main
603	Car	men	209.83	mex	225.62	285.43	65.09	252	15.79	65.184921	3.597689	0.36754	1.01	0.319087	0.75	1	280	2001/3/2	120	HIC	HIC	1	3	2	through_main
604	MediumVehicle	men	212.38	mex	233.46	285.02	48.67	337	21.08	48.737389	5.3281	0.369763	1.2	0.245015	0.8	1	280	2001/3/2	120	HIC	HIC	1	3	2	through_main
609	Car	men	213.65	mex	235.55	284.82	46.83	350	21.9	46.886229	3.269991	0.339886	0.94	0.181343	0.64	1	280	2001/3/2	120	HIC	HIC	1	3	2	through_main
612	Car	men	213.17	mex	228.35	285.35	67.66	243	15.18	67.756626	5.728419	0.459835	0.93	0.32037	0.67	1	280	2001/3/2	120	HIC	HIC	1	3	2	through_main
614	Car	men	215.19	mex	236.67	284.66	47.71	343	21.48	47.761166	3.135839	0.327464	0.87	0.185773	0.56	1	280	2001/3/2	120	HIC	HIC	1	3	2	through_main
616	MediumVehicle	ren	218.61	mex	235.57	285.65	60.65	271	16.96	60.742657	4.690051	0.555904	1.92	0.281328	1.15	1	280	2001/3/2	120	HIC	HIC	1	3	2	merging
618	Car	men	217.05	mex	238.38	284.61	48.03	341	21.33	48.084399	4.22693	0.377302	0.9	0.175865	0.62	1	280	2001/3/2	120	HIC	HIC	1	3	2	through_main
619	Car	ren	220.55	mex	237.84	285.95	59.54	276	17.29	59.628152	5.76998	0.431594	0.89	0.226341	1.18	1	280	2001/3/2	120	HIC	HIC	1	3	2	merging
626	Car	men	218.97	mex	241.26	284.54	45.95	357	22.29	46.008711	4.155902	0.328824	0.7	0.172745	0.59	1	280	2001/3/2	120	HIC	HIC	1	3	2	through_main
628	MediumVehicle	men	219.57	mex	237.95	285.5	55.94	294	18.38	56.01381	1.106645	0.245782	0.57	0.230986	0.63	1	280	2001/3/2	120	HIC	HIC	1	3	2	through_main
629	Car	men	220.12	mex	242.22	284.8	46.38	354	22.1	46.444492	4.027773	0.30322	0.83	0.153927	0.64	1	280	2001/3/2	120	HIC	HIC	1	3	2	through_main
631	Car	men	221.37	mex	243.28	284.97	46.81	350	21.91	46.852829	4.951658	0.435143	1.16	0.171771	0.56	1	280	2001/3/2	120	HIC	HIC	1	3	2	through_main
632	Car	men	221.51	mex	239.64	285.56	56.73	290	18.13	56.797862	1.023961	0.316897	0.94	0.256862	0.56	1	280	2001/3/2	120	HIC	HIC	1	3	2	through_main
634	Car	men	223.29	mex	241.74	285.8	55.75	295	18.45	55.819864	1.083023	0.205322	0.54	0.231186	0.61	1	280	2001/3/2	120	HIC	HIC	1	3	2	through_main
635	Car	men	223.26	mex	245.1	284.56	46.92	349	21.84	46.97043	4.859276	0.566304	0.78	0.177421	0.72	1	280	2001/3/2	120	HIC	HIC	1	3	2	through_main
637	Car	men	224.64	mex	243.26	285.75	55.24	298	18.62	55.303591	2.734623	0.343758	0.86	0.229799	0.51	1	280	2001/3/2	120	HIC	HIC	1	3	2	through_main
641	HeavyVehicle	men	225.66	mex	244.16	285.49	55.56	296	18.5	55.625845	1.138606	0.165878	0.46	0.256824	0.63	1	280	2001/3/2	120	HIC	HIC	1	3	2	through_main
644	Car	men	226.21	mex	246.7	284.75	50	328	20.49	50.071067	4.668096	0.398293	0.76	0.200884	0.64	1	280	2001/3/2	120	HIC	HIC	1	3	2	through_main
646	Car	men	227.35	mex	246.02	285.73	55.11	299	18.67	55.176656	1.872695	0.222241	0.51	0.255351	0.7	1	280	2001/3/2	120	HIC	HIC	1	3	2	through_main
648	Car	men	227.98	mex	248.87	284.86	49.08	335	20.89	49.154955	4.773746	0.428299	0.76	0.184179	0.54	1	280	2001/3/2	120	HIC	HIC	1	3	2	through_main
651	MediumVehicle	men	229.77	mex	247.89	285.42	56.7	290	18.12	56.766483	2.871443	0.288966	0.61	0.24369	0.77	1	280	2001/3/2	120	HIC	HIC	1	3	2	through_main
655	Car	men	230.38	rex	249.48	284.83	53.68	306	19.1	53.714608	8.750724	0.496667	0.42	0.242418	0.88	1	280	2001/3/2	120	HIC	HIC	1	3	2	diverging
660	Car	ren	237.65	mex	255.57	286.17	57.51	287	17.92	57.551847	6.463111	0.425331	0.87	0.262718	1.47	1	280	2001/3/2	120	HIC	HIC	1	3	2	merging
662	HeavyVehicle	men	234.4	mex	251.77	285.79	59.23	278	17.37	59.296511	2.200705	0.251511	0.86	0.264712	0.62	1	280	2001/3/2	120	HIC	HIC	1	3	2	through_main
667	Car	ren	239.53	mex	257.05	285.89	58.75	281	17.52	58.82516	4.000357	0.293132	0.82	0.257972	2.11	1	280	2001/3/2	120	HIC	HIC	1	3	2	merging
668	Car	men	235.65	mex	251.48	284.64	64.74	254	15.83	64.830157	3.123051	0.28937	0.79	0.312087	0.71	1	280	2001/3/2	120	HIC	HIC	1	3	2	through_main
669	MediumVehicle	men	237.03	mex	254.15	285.37	60	274	17.12	60.074234	1.68728	0.230985	1.38	0.28292	0.76	1	280	2001/3/2	120	HIC	HIC	1	3	2	through_main
671	Car	ren	241.12	mex	259.88	285.94	54.85	300	18.76	54.9372	8.375354	0.3988	1.75	0.2384	1.47	1	280	2001/3/2	120	HIC	HIC	1	3	2	merging
674	MediumVehicle	men	238.51	mex	253.02	284.76	70.63	232	14.51	70.729483	1.522127	0.350259	1.28	0.357026	0.82	1	280	2001/3/2	120	HIC	HIC	1	3	2	through_main
675	Car	men	239.59	mex	257.24	285.27	58.21	282	17.65	58.281809	1.336736	0.198085	0.44	0.265496	0.63	1	280	2001/3/2	120	HIC	HIC	1	3	2	through_main
677	Car	ren	243.74	mex	261.8	285.78	56.97	289	18.06	57.043945	4.033618	0.277405	0.86	0.280104	1.67	1	280	2001/3/2	120	HIC	HIC	1	3	2	merging
678	Car	men	240.7	rex	258.7	284.85	56.98	288	18	57.019028	6.384169	0.58941	1.89	0.251493	0.57	1	280	2001/3/2	120	HIC	HIC	1	3	2	diverging
679	Car	men	241.49	mex	258.9	285.61	59.05	278	17.41	59.129532	3.861078	0.328165	0.91	0.248813	0.57	1	280	2001/3/2	120	HIC	HIC	1	3	2	through_main
685	Car	men	242.05	mex	256.44	284.67	71.22	230	14.39	71.322696	2.387439	0.231739	0.7	0.400913	0.92	1	280	2001/3/2	120	HIC	HIC	1	3	2	through_main
686	Car	men	243.45	mex	259.93	285.36	62.36	263	16.48	62.446464	3.458365	0.344144	1.03	0.316692	0.61	1	280	2001/3/2	120	HIC	HIC	1	3	2	through_main
688	Car	men	244.37	mex	261.7	284.7	59.14	277	17.33	59.229422	4.411593	0.272996	0.82	0.271661	0.65	1	280	2001/3/2	120	HIC	HIC	1	3	2	through_main
693	Car	men	245.39	mex	263.45	284.66	56.74	289	18.06	56.816367	3.870778	0.284948	0.85	0.218512	0.59	1	280	2001/3/2	120	HIC	HIC	1	3	2	through_main
694	Car	men	244.91	rex	263.3	284.98	55.78	294	18.39	55.822449	4.119272	0.572517	1.7	0.248299	0.82	1	280	2001/3/2	120	HIC	HIC	1	3	2	diverging
696	Car	men	246.83	mex	264.79	284.61	57.06	287	17.96	57.140871	3.490366	0.287875	0.85	0.244355	0.65	1	280	2001/3/2	120	HIC	HIC	1	3	2	through_main
697	Car	men	246.73	mex	263.66	286.24	60.85	271	16.93	60.950074	2.614458	0.37214	0.86	0.264244	0.65	1	280	2001/3/2	120	HIC	HIC	1	3	2	through_main
703	Car	men	248.69	mex	266.2	284.76	58.52	280	17.51	58.600964	4.102605	0.451393	1.12	0.233357	0.5	1	280	2001/3/2	120	HIC	HIC	1	3	2	through_main
705	Car	men	250	mex	268.29	284.59	56.02	293	18.29	56.119078	3.02116	0.354642	1.16	0.24198	0.53	1	280	2001/3/2	120	HIC	HIC	1	3	2	through_main
707	Car	ren	254.96	mex	272.65	285.87	58.2	283	17.69	58.283039	7.58248	0.384452	1.04	0.289435	1.33	1	280	2001/3/2	120	HIC	HIC	1	3	2	merging
709	Car	men	252.98	mex	269.77	285.41	61.2	269	16.79	61.287398	4.241432	0.296022	0.83	0.277658	0.69	1	280	2001/3/2	120	HIC	HIC	1	3	2	through_main
711	Car	ren	257.11	mex	275.42	285.85	56.2	293	18.31	56.253754	4.912873	0.318908	1.02	0.245017	1.54	1	280	2001/3/2	120	HIC	HIC	1	3	2	merging
715	Car	men	254.53	mex	271.29	285.5	61.3	268	16.76	61.382612	2.430845	0.263955	0.57	0.277388	0.57	1	280	2001/3/2	120	HIC	HIC	1	3	2	through_main
716	Car	men	254.4	rex	272	285.07	58.31	282	17.6	58.333404	9.606268	0.545426	0.11	0.324752	0.73	1	280	2001/3/2	120	HIC	HIC	1	3	2	diverging
718	Car	men	255.92	mex	273.09	285.63	59.91	275	17.17	60.003236	2.757095	0.326218	0.87	0.271964	0.65	1	280	2001/3/2	120	HIC	HIC	1	3	2	through_main
722	Car	ren	262.45	mex	278.59	285.35	63.64	258	16.14	63.762481	8.546259	0.51155	0.93	0.36469	1.56	1	280	2001/3/2	120	HIC	HIC	1	3	2	merging
725	Car	men	259.76	mex	274.63	285.03	69.01	238	14.87	69.116765	1.826734	0.162395	0.62	0.360378	0.74	1	280	2001/3/2	120	HIC	HIC	1	3	2	through_main
729	Car	ren	266.64	mex	281.95	285.86	67.23	245	15.31	67.362694	8.78389	0.539551	1.33	0.381102	1.61	1	280	2001/3/2	120	HIC	HIC	1	3	2	merging
731	Car	men	262.1	mex	276.19	284.79	72.72	226	14.09	72.823496	1.661548	0.186593	0.44	0.402035	0.74	1	280	2001/3/2	120	HIC	HIC	1	3	2	through_main
734	Car	ren	268.23	mex	283.83	285.74	65.94	250	15.6	66.0244	7.315144	0.48768	1.15	0.3484	1.61	1	280	2001/3/2	120	HIC	HIC	1	3	2	merging
739	Car	men	265.39	mex	280.88	285.35	66.3	248	15.49	66.379718	3.84254	0.256492	0.97	0.327903	0.68	1	280	2001/3/2	120	HIC	HIC	1	3	2	through_main
740	Car	men	264.76	mex	278.74	284.73	73.36	224	13.98	73.492054	5.426887	0.457813	1.12	0.3925	0.74	1	280	2001/3/2	120	HIC	HIC	1	3	2	through_main
741	Car	ren	270.56	mex	287.1	285.74	62.2	265	16.54	62.316038	9.079997	0.529472	1.22	0.293283	1.43	1	280	2001/3/2	120	HIC	HIC	1	3	2	merging
753	Car	ren	275.55	mex	293.31	285.93	57.93	285	17.76	57.989263	5.733616	0.422807	1.21	0.284211	1.3	1	280	2001/3/2	120	HIC	HIC	1	3	2	merging
757	Car	men	271	mex	285.91	285.79	69	239	14.91	69.1	4.69012	0.444603	0.85	0.355565	0.73	1	280	2001/3/2	120	HIC	HIC	1	3	2	through_main
758	Car	ren	276.65	mex	295.57	285.9	54.42	303	18.92	54.465908	9.97513	0.507987	1.24	0.33429	2.25	1	280	2001/3/2	120	HIC	HIC	1	3	2	merging
759	Car	men	272.06	mex	291	286	54.37	303	18.94	54.460198	4.448169	0.288317	0.75	0.243696	0.65	1	280	2001/3/2	120	HIC	HIC	1	3	2	through_main
761	Car	men	271.1	mex	283.95	284.62	79.76	206	12.85	79.91665	4.798529	0.440825	1	0.423786	0.97	1	280	2001/3/2	120	HIC	HIC	1	3	2	through_main
767	Car	men	276.94	mex	294.36	286.24	59.18	279	17.42	59.267993	5.612018	0.536308	1.25	0.365556	1.76	1	280	2001/3/2	120	HIC	HIC	1	3	2	through_main
769	Car	men	278.65	mex	294.21	285.11	65.98	249	15.56	66.065422	0.619047	0.172048	0.42	0.333976	0.74	1	280	2001/3/2	120	HIC	HIC	1	3	2	through_main
770	Car	men	279.22	rex	297.82	285.32	55.22	298	18.6	55.243859	7.372691	0.649195	1.02	0.331745	0.9	1	280	2001/3/2	120	HIC	HIC	1	3	2	diverging
773	Car	men	280.05	mex	296.36	284.48	62.8	261	16.31	62.888582	1.189259	0.213372	0.66	0.309502	0.74	1	280	2001/3/2	120	HIC	HIC	1	3	2	through_main
776	Car	men	281.57	mex	297.8	284.94	63.23	260	16.23	63.313269	2.057571	0.215885	0.59	0.309654	0.69	1	280	2001/3/2	120	HIC	HIC	1	3	2	through_main
783	Car	men	283.18	mex	296.05	285.34	79.83	206	12.87	79.980049	2.408018	0.36932	0.88	0.44801	0.83	1	280	2001/3/2	120	HIC	HIC	1	3	2	through_main
19	Car	ren	8.36	mex	22.75	283.92	71.03	230	14.39	71.138435	10.692573	0.601391	2.26	0.323217	1.69	1	280	2001/3/2	120	HIC	HIC	1	3	2	merging
34	Car	ren	5.09	mex	20.77	285.06	65.44	251	15.68	65.549203	5.710641	0.39259	1.17	0.371434	2.04	1	280	2001/3/2	120	HIC	HIC	1	3	2	merging
41	Car	men	2.57	mex	14.62	283	84.52	193	12.05	84.672746	0.904856	0.177876	0.42	0.492642	1.04	1	280	2001/3/2	120	HIC	HIC	1	3	2	through_main
43	Car	men	0.71	rex	18.14	284.15	58.68	279	17.43	58.687742	4.188032	0.438387	0.47	0.331362	1.31	1	280	2001/3/2	120	HIC	HIC	1	3	2	diverging
57	Car	ren	1.13	mex	18.12	284.87	60.34	272	16.99	60.398603	6.391347	0.366434	0.82	0.264669	1.9	1	280	2001/3/2	120	HIC	HIC	1	3	2	merging
61	Car	men	5.55	mex	18.35	283.67	79.75	205	12.8	79.896683	1.451373	0.222829	0.62	0.461707	1	1	280	2001/3/2	120	HIC	HIC	1	3	2	through_main
66	Car	ren	12.39	mex	28.82	284.27	62.27	263	16.43	62.329848	7.073411	0.379392	1.13	0.318137	1.38	1	280	2001/3/2	120	HIC	HIC	1	3	2	merging
70	Car	ren	13.62	mex	29.59	284.31	64.07	256	15.97	64.166211	6.373056	0.451367	1.21	0.255625	1.24	1	280	2001/3/2	120	HIC	HIC	1	3	2	merging
73	Car	men	11.22	mex	25.86	282.73	69.52	234	14.64	69.640556	2.520113	0.205043	0.54	0.340897	0.74	1	280	2001/3/2	120	HIC	HIC	1	3	2	through_main
88	HeavyVehicle	ren	21	mex	40.02	285.12	53.97	304	19.02	54.052895	6.655056	0.321546	1.05	0.341941	1.47	1	280	2001/3/2	120	HIC	HIC	1	3	2	merging
91	Car	men	17.39	mex	31.82	282.89	70.57	231	14.43	70.697619	2.658338	0.300173	0.75	0.341861	0.83	1	280	2001/3/2	120	HIC	HIC	1	3	2	through_main
93	Car	men	18.27	mex	33.01	282.85	69.06	236	14.74	69.170805	1.072983	0.242458	0.45	0.372076	0.87	1	280	2001/3/2	120	HIC	HIC	1	3	2	through_main
94	Car	ren	22.52	mex	40.1	284.66	58.29	281	17.58	58.370783	9.037539	0.596512	1.7	0.283096	1.57	1	280	2001/3/2	120	HIC	HIC	1	3	2	merging
97	Car	men	20.04	mex	36.43	283.79	62.33	263	16.39	62.45711	4.79366	0.388175	1.32	0.298631	0.7	1	280	2001/3/2	120	HIC	HIC	1	3	2	through_main
100	MediumVehicle	men	21.81	rex	45.09	284.5	44.01	372	23.28	44.050376	8.957668	0.567151	1.43	0.179382	0.52	1	280	2001/3/2	120	HIC	HIC	1	3	2	diverging
103	Car	men	22.42	mex	38.2	283.78	64.71	252	15.78	64.818849	4.239726	0.302698	0.95	0.32873	0.95	1	280	2001/3/2	120	HIC	HIC	1	3	2	through_main
104	Car	men	21.83	mex	36.16	282.9	71.09	229	14.33	71.193275	1.288029	0.149563	0.71	0.34655	0.77	1	280	2001/3/2	120	HIC	HIC	1	3	2	through_main
105	Car	men	23.42	mex	39.06	284.08	65.39	251	15.64	65.446614	12.620073	0.961753	2.73	0.40753	0.85	1	280	2001/3/2	120	HIC	HIC	1	3	2	through_main
108	Car	ren	27.46	mex	45.71	284.63	56.15	292	18.25	56.263562	7.277352	0.394418	1.08	0.244932	1.45	1	280	2001/3/2	120	HIC	HIC	1	3	2	merging
110	Car	men	23.71	mex	37.43	282.73	74.18	219	13.72	74.308219	3.160694	0.330731	1.06	0.364886	0.78	1	280	2001/3/2	120	HIC	HIC	1	3	2	through_main
111	Car	ren	29.36	mex	47.32	284.75	57.09	287	17.96	57.197143	8.122898	0.435958	0.95	0.243868	1.77	1	280	2001/3/2	120	HIC	HIC	1	3	2	merging
112	Car	men	25.59	mex	42.29	284.12	61.23	267	16.7	61.351386	7.5499	0.494382	0.91	0.287004	0.6	1	280	2001/3/2	120	HIC	HIC	1	3	2	through_main
116	Car	men	26.51	mex	39.1	283.01	80.89	202	12.59	81.010693	2.892019	0.295792	0.95	0.44099	1.04	1	280	2001/3/2	120	HIC	HIC	1	3	2	through_main
122	Car	men	30.53	mex	47.65	283.9	59.69	274	17.12	59.771314	2.604549	0.312664	0.82	0.282263	0.67	1	280	2001/3/2	120	HIC	HIC	1	3	2	through_main
123	Car	men	29.03	mex	41.69	283.17	80.53	203	12.66	80.694778	1.663074	0.330148	0.83	0.439507	1.05	1	280	2001/3/2	120	HIC	HIC	1	3	2	through_main
129	Car	men	34.22	mex	50.13	284.05	64.27	255	15.91	64.343922	1.278533	0.190314	0.56	0.297882	0.68	1	280	2001/3/2	120	HIC	HIC	1	3	2	through_main
131	Car	men	34.05	mex	49.03	284.44	68.39	239	14.98	68.483473	1.737736	0.266778	0.57	0.310335	0.6	1	280	2001/3/2	120	HIC	HIC	1	3	2	through_main
135	Car	men	36.27	mex	51.82	283.81	65.68	249	15.55	65.767952	1.930896	0.238434	0.92	0.291807	0.6	1	280	2001/3/2	120	HIC	HIC	1	3	2	through_main
140	Car	ren	40.94	mex	56.14	284.21	67.3	243	15.2	67.411111	5.269859	0.338848	0.93	0.37856	1.69	1	280	2001/3/2	120	HIC	HIC	1	3	2	merging
142	Car	men	38.2	mex	51.07	283.06	79.2	206	12.87	79.334369	2.887647	0.247427	0.58	0.436748	1.03	1	280	2001/3/2	120	HIC	HIC	1	3	2	through_main
145	Car	men	40.21	mex	55.01	283.85	69.01	237	14.8	69.122321	1.673184	0.23692	0.75	0.340422	0.69	1	280	2001/3/2	120	HIC	HIC	1	3	2	through_main
150	Car	men	43	mex	58.98	283.57	63.91	256	15.98	64.016016	2.407311	0.299102	0.81	0.295664	0.53	1	280	2001/3/2	120	HIC	HIC	1	3	2	through_main
156	Car	men	44.71	mex	60.23	284.15	65.93	248	15.52	66.025524	2.4258	0.261613	0.73	0.290726	0.66	1	280	2001/3/2	120	HIC	HIC	1	3	2	through_main
159	Car	ren	51.28	mex	66.82	284.76	65.98	249	15.54	66.092048	6.632027	0.533534	2.34	0.314418	1.58	1	280	2001/3/2	120	HIC	HIC	1	3	2	merging
160	Car	men	47.36	mex	62.08	282.95	69.19	235	14.72	69.293319	4.383622	0.279447	0.81	0.361064	0.9	1	280	2001/3/2	120	HIC	HIC	1	3	2	through_main
163	MediumVehicle	men	47.8	mex	63.4	284.86	65.74	250	15.6	65.83876	1.387455	0.2562	0.95	0.3244	0.67	1	280	2001/3/2	120	HIC	HIC	1	3	2	through_main
166	MediumVehicle	men	48.65	mex	64.13	283.32	65.91	247	15.48	66.017085	3.252664	0.267409	0.7	0.333522	0.83	1	280	2001/3/2	120	HIC	HIC	1	3	2	through_main
168	HeavyVehicle	men	48.92	mex	62.52	283.79	75.14	217	13.6	75.261198	2.347443	0.19871	0.94	0.385853	0.74	1	280	2001/3/2	120	HIC	HIC	1	3	2	through_main
169	Car	ren	52.84	mex	68.01	284.34	67.52	242	15.17	67.635289	8.953409	0.582645	1.36	0.370165	1.22	1	280	2001/3/2	120	HIC	HIC	1	3	2	merging
172	Car	men	50.11	rex	66.38	284.48	62.96	261	16.27	62.977739	8.340419	0.63908	0.81	0.358238	0.91	1	280	2001/3/2	120	HIC	HIC	1	3	2	diverging
181	Car	ren	56.83	mex	71.59	284.64	69.4	237	14.76	69.517173	9.918323	0.746498	1.89	0.361983	1.76	1	280	2001/3/2	120	HIC	HIC	1	3	2	merging
182	Car	ren	58.02	mex	73.07	284.06	67.92	241	15.05	68.02805	6.292396	0.592282	1.5	0.389129	1.73	1	280	2001/3/2	120	HIC	HIC	1	3	2	merging
183	Car	men	53.85	mex	66.5	283.62	80.66	202	12.65	80.799554	0.672797	0.123366	0.29	0.430594	0.95	1	280	2001/3/2	120	HIC	HIC	1	3	2	through_main
185	Car	men	55.58	rex	71.76	284.3	63.24	259	16.18	63.318687	5.007197	0.542394	0.89	0.386255	1.25	1	280	2001/3/2	120	HIC	HIC	1	3	2	diverging
187	Car	men	56.1	mex	70.3	284.2	72.04	228	14.2	72.181272	2.791472	0.245175	0.66	0.352719	0.65	1	280	2001/3/2	120	HIC	HIC	1	3	2	through_main
188	Car	men	57.83	mex	76.56	282.86	54.38	299	18.73	54.446522	2.25928	0.176823	0.53	0.23301	0.76	1	280	2001/3/2	120	HIC	HIC	1	3	2	through_main
189	Car	men	58.83	mex	77.68	283.08	54.06	302	18.85	54.123775	3.561743	0.399404	1.17	0.27447	0.71	1	280	2001/3/2	120	HIC	HIC	1	3	2	through_main
190	Car	men	57.41	mex	72.16	283.81	69.3	236	14.75	69.406102	2.088867	0.287246	0.7	0.37911	1.09	1	280	2001/3/2	120	HIC	HIC	1	3	2	through_main
193	Car	men	60.14	mex	78.47	282.81	55.54	293	18.33	55.614198	3.839858	0.405631	1.14	0.256246	0.58	1	280	2001/3/2	120	HIC	HIC	1	3	2	through_main
194	MediumVehicle	ren	63.63	mex	82	284.74	55.79	294	18.37	55.846701	3.725011	0.242585	0.59	0.279864	1.32	1	280	2001/3/2	120	HIC	HIC	1	3	2	merging
196	Car	men	61.31	mex	79.35	283.05	56.49	288	18.04	56.559722	3.936162	0.597708	1.59	0.291146	0.84	1	280	2001/3/2	120	HIC	HIC	1	3	2	through_main
198	HeavyVehicle	men	61.87	mex	78.22	284.08	62.55	262	16.35	62.635191	1.89023	0.150649	0.45	0.312824	1.09	1	280	2001/3/2	120	HIC	HIC	1	3	2	through_main
199	Car	ren	66.15	mex	84.15	285.12	57.03	288	18	57.085868	4.164078	0.297326	1.11	0.265903	1.27	1	280	2001/3/2	120	HIC	HIC	1	3	2	merging
201	Car	ren	67.36	mex	85.25	284.83	57.31	287	17.89	57.37	4.608166	0.287282	0.93	0.271916	1.16	1	280	2001/3/2	120	HIC	HIC	1	3	2	merging
203	Car	men	65.36	mex	80.98	282.95	65.21	250	15.62	65.30364	1.777793	0.27064	0.78	0.35576	0.78	1	280	2001/3/2	120	HIC	HIC	1	3	2	through_main
206	Car	ren	71.72	mex	89.8	284.7	56.69	289	18.08	56.75526	3.751331	0.297889	0.7	0.240761	1.41	1	280	2001/3/2	120	HIC	HIC	1	3	2	merging
207	Car	men	67.46	mex	79.81	283.9	82.79	198	12.35	82.93601	0.784296	0.150707	0.5	0.468586	1.14	1	280	2001/3/2	120	HIC	HIC	1	3	2	through_main
208	Car	men	69.72	mex	85.02	282.98	66.55	245	15.3	66.644816	1.396566	0.222082	0.78	0.333061	0.79	1	280	2001/3/2	120	HIC	HIC	1	3	2	through_main
209	HeavyVehicle	men	70.57	mex	88.63	284.97	56.8	289	18.06	56.883841	0.943345	0.221799	0.64	0.248651	0.62	1	280	2001/3/2	120	HIC	HIC	1	3	2	through_main
212	Car	men	71.03	mex	86.21	282.96	67.1	243	15.18	67.17465	3.43193	0.249835	0.72	0.399588	0.98	1	280	2001/3/2	120	HIC	HIC	1	3	2	through_main
213	Car	men	70.15	mex	82.23	283.33	84.47	194	12.08	84.635619	1.295876	0.257423	0.7	0.503557	0.98	1	280	2001/3/2	120	HIC	HIC	1	3	2	through_main
219	Car	men	79.93	rex	99.35	284.31	52.72	311	19.42	52.757106	5.948393	0.392797	0.64	0.183601	0.42	1	280	2001/3/2	120	HIC	HIC	1	3	2	diverging
220	Car	ren	84.25	mex	100.54	284.8	62.95	261	16.29	63.023448	4.427047	0.407165	1.23	0.35636	1.84	1	280	2001/3/2	120	HIC	HIC	1	3	2	merging
222	Car	men	81.14	mex	95.35	283.63	71.9	228	14.21	72.001404	0.92792	0.143289	0.51	0.347412	0.96	1	280	2001/3/2	120	HIC	HIC	1	3	2	through_main
224	Car	men	82.42	mex	95.24	283.18	79.49	206	12.82	79.65534	3.648509	0.323447	1.03	0.45699	1.1	1	280	2001/3/2	120	HIC	HIC	1	3	2	through_main
225	MediumVehicle	men	84.52	rex	106.13	284.42	47.39	346	21.61	47.417312	6.937131	0.595925	0.74	0.260434	0.98	1	280	2001/3/2	120	HIC	HIC	1	3	2	diverging
226	MediumVehicle	men	85.73	mex	103	283.88	59.18	276	17.27	59.267138	2.714904	0.26471	0.8	0.294565	0.79	1	280	2001/3/2	120	HIC	HIC	1	3	2	through_main
227	Car	men	83.67	mex	96.64	282.82	78.49	208	12.97	78.632356	1.054495	0.184519	0.7	0.466154	0.95	1	280	2001/3/2	120	HIC	HIC	1	3	2	through_main
230	HeavyVehicle	men	87.88	mex	107.57	285.06	52.13	315	19.69	52.205111	2.953985	0.18781	1.01	0.196095	0.53	1	280	2001/3/2	120	HIC	HIC	1	3	2	through_main
232	Car	ren	92.59	mex	108.19	284.82	65.73	250	15.6	65.82212	6.792526	0.48272	1.26	0.45176	1.73	1	280	2001/3/2	120	HIC	HIC	1	3	2	merging
233	Car	men	88.96	mex	102.41	282.89	75.71	216	13.45	75.852176	3.3677	0.353102	1.27	0.468981	1.27	1	280	2001/3/2	120	HIC	HIC	1	3	2	through_main
234	HeavyVehicle	men	92.47	mex	111.51	284	53.7	305	19.04	53.766689	1.341473	0.215967	0.67	0.231082	0.64	1	280	2001/3/2	120	HIC	HIC	1	3	2	through_main
238	Car	ren	96.6	mex	116.47	285.29	51.68	318	19.87	51.756101	5.081268	0.311447	0.73	0.275597	0.9	1	280	2001/3/2	120	HIC	HIC	1	3	2	merging
240	Car	men	94.32	mex	113.09	284.31	54.53	300	18.77	54.597533	1.854599	0.2668	1.05	0.220033	0.95	1	280	2001/3/2	120	HIC	HIC	1	3	2	through_main
242	Car	men	94.57	mex	109.44	283.07	68.54	238	14.87	68.627479	2.471668	0.249328	0.96	0.391261	0.78	1	280	2001/3/2	120	HIC	HIC	1	3	2	through_main
246	Car	men	95.45	mex	113.97	284.12	55.23	296	18.52	55.295304	3.845339	0.400845	1.31	0.250541	0.97	1	280	2001/3/2	120	HIC	HIC	1	3	2	through_main
249	Car	men	97.2	mex	116.55	284.18	52.86	309	19.35	52.928123	3.031891	0.299741	0.67	0.203592	0.47	1	280	2001/3/2	120	HIC	HIC	1	3	2	through_main
252	Car	men	97.81	mex	111.78	282.68	72.83	223	13.97	72.953318	3.334193	0.393004	0.78	0.407175	0.81	1	280	2001/3/2	120	HIC	HIC	1	3	2	through_main
255	MediumVehicle	men	100.31	mex	118.97	283.85	54.75	298	18.66	54.812987	2.126094	0.209094	0.46	0.234597	0.56	1	280	2001/3/2	120	HIC	HIC	1	3	2	through_main
260	MediumVehicle	men	101.83	mex	120.39	284.18	55.12	297	18.56	55.189865	1.902601	0.199966	0.47	0.238148	0.61	1	280	2001/3/2	120	HIC	HIC	1	3	2	through_main
261	Car	men	101.39	mex	112.86	282.85	88.78	184	11.47	88.935217	1.690402	0.182935	0.34	0.600163	1.33	1	280	2001/3/2	120	HIC	HIC	1	3	2	through_main
263	Car	men	103.35	rex	120.77	284.79	58.88	279	17.42	58.909892	4.497409	0.325914	0.36	0.306344	0.79	1	280	2001/3/2	120	HIC	HIC	1	3	2	diverging
267	Car	men	104.27	mex	118.89	282.97	69.68	234	14.62	69.786795	2.059801	0.307137	0.88	0.378718	0.77	1	280	2001/3/2	120	HIC	HIC	1	3	2	through_main
268	MediumVehicle	men	103.12	mex	121.89	283.96	54.47	301	18.77	54.538638	1.180007	0.379136	1.35	0.249934	0.68	1	280	2001/3/2	120	HIC	HIC	1	3	2	through_main
271	Car	men	105.33	mex	120.6	283.04	66.75	245	15.27	66.849347	1.809069	0.240163	0.73	0.321061	0.72	1	280	2001/3/2	120	HIC	HIC	1	3	2	through_main
274	Car	ren	109.86	mex	127.73	284.63	57.33	286	17.87	57.38965	8.921674	0.59479	1.36	0.376573	1.07	1	280	2001/3/2	120	HIC	HIC	1	3	2	merging
278	Car	men	107.4	mex	122.89	282.98	65.75	248	15.49	65.840121	0.991149	0.144758	0.55	0.289395	0.71	1	280	2001/3/2	120	HIC	HIC	1	3	2	through_main
280	MediumVehicle	men	108.07	mex	124.48	284.95	62.5	263	16.41	62.565323	1.453648	0.261673	0.8	0.252586	0.7	1	280	2001/3/2	120	HIC	HIC	1	3	2	through_main
281	Car	men	107.69	mex	123.64	283.86	64.05	256	15.95	64.133203	6.709663	0.371445	0.66	0.315508	1.07	1	280	2001/3/2	120	HIC	HIC	1	3	2	through_main
288	MediumVehicle	men	109.71	mex	124.83	283.88	67.59	242	15.12	67.665083	4.19294	0.309421	0.83	0.395289	1.09	1	280	2001/3/2	120	HIC	HIC	1	3	2	through_main
297	Car	ren	117.89	mex	132.05	284.8	72.41	226	14.16	72.535398	6.817649	0.475796	0.97	0.450133	2.01	1	280	2001/3/2	120	HIC	HIC	1	3	2	merging
300	Car	ren	119.22	mex	133.34	284.74	72.6	226	14.12	72.72469	7.839811	0.552832	1.34	0.402035	1.72	1	280	2001/3/2	120	HIC	HIC	1	3	2	merging
305	MediumVehicle	men	119.06	mex	137.74	284.05	54.73	299	18.68	54.801104	1.765232	0.298896	1.29	0.25612	0.64	1	280	2001/3/2	120	HIC	HIC	1	3	2	through_main
309	Car	men	121	mex	140.01	284.14	53.78	305	19.01	53.856197	3.999816	0.246131	0.78	0.233836	0.61	1	280	2001/3/2	120	HIC	HIC	1	3	2	through_main
312	Car	men	119.95	mex	134.43	283.14	70.43	231	14.48	70.541039	2.314374	0.175541	0.54	0.336234	0.78	1	280	2001/3/2	120	HIC	HIC	1	3	2	through_main
318	MediumVehicle	men	123.14	mex	141.47	283.73	55.72	294	18.33	55.787449	2.685274	0.379354	0.92	0.256327	0.61	1	280	2001/3/2	120	HIC	HIC	1	3	2	through_main
322	Car	men	122.96	mex	136.43	282.95	75.61	216	13.47	75.736713	0.91701	0.201111	0.44	0.395556	0.77	1	280	2001/3/2	120	HIC	HIC	1	3	2	through_main
323	Car	men	124.83	mex	143.18	284.14	55.74	294	18.35	55.831769	2.411714	0.357075	1.11	0.237891	0.61	1	280	2001/3/2	120	HIC	HIC	1	3	2	through_main
326	Car	men	124.56	mex	138.89	282.8	71.06	229	14.33	71.167467	1.457244	0.300873	1.08	0.370175	0.74	1	280	2001/3/2	120	HIC	HIC	1	3	2	through_main
330	Car	men	127.06	rex	147.25	284.81	50.79	323	20.19	50.837988	3.342942	0.436223	1.14	0.322136	0.95	1	280	2001/3/2	120	HIC	HIC	1	3	2	diverging
333	MediumVehicle	ren	130.9	mex	149.98	284.21	53.62	305	19.08	53.723246	11.598879	0.611574	1.24	0.265508	1.39	1	280	2001/3/2	120	HIC	HIC	1	3	2	merging
338	Car	ren	133.38	mex	151.48	284.37	56.55	290	18.1	56.639138	10.21211	0.658897	1.1	0.287828	1.82	1	280	2001/3/2	120	HIC	HIC	1	3	2	merging
345	Car	men	132.42	mex	148.46	283.73	63.69	257	16.04	63.792802	3.802222	0.269377	0.94	0.317354	0.61	1	280	2001/3/2	120	HIC	HIC	1	3	2	through_main
352	Car	men	137.83	mex	155.66	283.8	57.3	285	17.83	57.379684	1.436259	0.292421	0.78	0.245754	0.58	1	280	2001/3/2	120	HIC	HIC	1	3	2	through_main
355	Car	men	137.83	mex	153.74	283.03	64.03	254	15.91	64.11878	0.793258	0.123898	0.33	0.292717	0.68	1	280	2001/3/2	120	HIC	HIC	1	3	2	through_main
356	Car	men	137.57	mex	153.51	284.11	64.19	255	15.94	64.293882	1.628127	0.320471	0.81	0.268196	0.88	1	280	2001/3/2	120	HIC	HIC	1	3	2	through_main
361	MediumVehicle	men	139.26	rex	158.55	284.24	53.05	308	19.29	53.077597	7.635419	0.439383	0.38	0.245065	0.76	1	280	2001/3/2	120	HIC	HIC	1	3	2	diverging
362	Car	men	139.33	mex	156.74	283.74	58.66	278	17.41	58.733777	1.405258	0.290719	0.55	0.259245	0.53	1	280	2001/3/2	120	HIC	HIC	1	3	2	through_main
364	Car	men	139.24	mex	155.13	283.13	64.14	254	15.89	64.238425	2.027776	0.231693	0.62	0.305906	0.61	1	280	2001/3/2	120	HIC	HIC	1	3	2	through_main
367	Car	men	140.29	mex	157.49	283.63	59.35	276	17.2	59.417428	2.297498	0.386377	1.1	0.260688	0.69	1	280	2001/3/2	120	HIC	HIC	1	3	2	through_main
369	Car	men	141.1	mex	156.82	283.04	64.8	251	15.72	64.891952	0.968666	0.160279	0.72	0.321355	0.76	1	280	2001/3/2	120	HIC	HIC	1	3	2	through_main
377	Car	men	143.66	mex	159.2	282.99	65.57	248	15.54	65.653669	2.591556	0.221694	0.51	0.369718	0.85	1	280	2001/3/2	120	HIC	HIC	1	3	2	through_main
388	Car	men	148.19	mex	165.48	283.94	59.13	276	17.29	59.204312	1.378228	0.365435	1.99	0.235942	0.55	1	280	2001/3/2	120	HIC	HIC	1	3	2	through_main
394	Car	men	149.32	mex	164.83	282.81	65.62	248	15.51	65.710927	1.126487	0.174032	0.46	0.313145	0.67	1	280	2001/3/2	120	HIC	HIC	1	3	2	through_main
397	Car	men	151.05	mex	166.48	282.77	65.97	247	15.43	66.06498	2.093578	0.148057	0.51	0.310729	0.68	1	280	2001/3/2	120	HIC	HIC	1	3	2	through_main
400	Car	men	152.8	mex	170.19	283.92	58.77	278	17.39	58.838201	0.909476	0.164388	0.64	0.307338	0.89	1	280	2001/3/2	120	HIC	HIC	1	3	2	through_main
407	Car	men	155.13	mex	171.86	283.31	60.98	267	16.73	61.074307	6.267803	0.426404	1.11	0.313633	0.85	1	280	2001/3/2	120	HIC	HIC	1	3	2	through_main
410	Car	men	154.7	mex	171.25	284.22	61.79	265	16.55	61.873698	3.385107	0.263774	0.13	0.25883	0.6	1	280	2001/3/2	120	HIC	HIC	1	3	2	through_main
412	Car	men	155.49	mex	168.81	282.93	76.43	213	13.32	76.56061	1.430083	0.202723	0.64	0.465775	1.29	1	280	2001/3/2	120	HIC	HIC	1	3	2	through_main
421	Car	men	159.28	mex	173.49	282.92	71.72	227	14.21	71.829427	3.424303	0.275419	0.47	0.374714	0.8	1	280	2001/3/2	120	HIC	HIC	1	3	2	through_main
423	MediumVehicle	men	161.37	mex	177.84	283.91	62.04	264	16.47	62.124962	0.629398	0.187955	0.64	0.299811	0.6	1	280	2001/3/2	120	HIC	HIC	1	3	2	through_main
429	MediumVehicle	men	163.87	mex	181.39	284.13	58.39	281	17.52	58.488505	2.435652	0.268683	0.76	0.221495	0.79	1	280	2001/3/2	120	HIC	HIC	1	3	2	through_main
430	Car	men	163.87	mex	180.66	283.03	60.69	268	16.79	60.774291	3.019135	0.322985	0.48	0.293657	0.66	1	280	2001/3/2	120	HIC	HIC	1	3	2	through_main
432	MediumVehicle	ren	169.65	mex	188.17	284.74	55.35	296	18.52	55.41152	3.678502	0.377736	1.19	0.260203	1.32	1	280	2001/3/2	120	HIC	HIC	1	3	2	merging
439	Car	men	171.13	mex	192.36	284.73	48.28	339	21.23	48.334543	2.830114	0.177286	0.62	0.211239	0.69	1	280	2001/3/2	120	HIC	HIC	1	3	2	through_main
445	MediumVehicle	men	173.26	mex	193.78	284.94	49.99	329	20.52	50.046261	2.915843	0.250456	0.96	0.18383	0.53	1	280	2001/3/2	120	HIC	HIC	1	3	2	through_main
453	MediumVehicle	men	173.38	mex	186.19	283.26	79.64	205	12.81	79.769073	1.030623	0.23639	0.62	0.463171	0.9	1	280	2001/3/2	120	HIC	HIC	1	3	2	through_main
458	Car	men	174.57	mex	186.19	283.68	87.92	186	11.62	88.083548	1.093833	0.17629	0.53	0.564731	1.05	1	280	2001/3/2	120	HIC	HIC	1	3	2	through_main
466	MediumVehicle	ren	183.14	mex	203.45	284.98	50.51	325	20.31	50.560123	1.706986	0.298954	1.08	0.324123	1.68	1	280	2001/3/2	120	HIC	HIC	1	3	2	merging
470	Car	men	181.97	rex	199.74	284.35	57.61	284	17.77	57.632465	8.869639	0.824437	1.46	0.281655	0.76	1	280	2001/3/2	120	HIC	HIC	1	3	2	diverging
477	Car	men	184.85	mex	199.62	283.79	69.19	237	14.77	69.343122	8.517924	0.608819	1.27	0.365823	0.73	1	280	2001/3/2	120	HIC	HIC	1	3	2	through_main
491	Car	men	189.73	mex	205.12	283.96	66.42	246	15.39	66.520894	4.502676	0.317846	0.8	0.332439	0.86	1	280	2001/3/2	120	HIC	HIC	1	3	2	through_main
495	Car	men	191.3	mex	206.33	282.63	67.67	241	15.03	67.782116	2.674984	0.252199	0.75	0.31083	1.02	1	280	2001/3/2	120	HIC	HIC	1	3	2	through_main
501	Car	men	193.74	mex	208.1	282.81	70.86	230	14.36	70.967043	1.967463	0.173478	0.23	0.357565	0.69	1	280	2001/3/2	120	HIC	HIC	1	3	2	through_main
508	Car	men	195.9	mex	210.67	283.85	69.21	236	14.77	69.317924	0.93122	0.164788	0.47	0.367542	0.86	1	280	2001/3/2	120	HIC	HIC	1	3	2	through_main
512	Car	ren	203.33	mex	221.89	284.32	55.15	297	18.56	55.218519	4.031722	0.375758	1.18	0.248721	1.38	1	280	2001/3/2	120	HIC	HIC	1	3	2	merging
519	Car	men	200.03	mex	215.94	284.23	64.31	255	15.91	64.406039	1.528982	0.176627	0.53	0.297608	0.59	1	280	2001/3/2	120	HIC	HIC	1	3	2	through_main
522	Car	men	201.95	mex	217.13	283.92	67.32	243	15.18	67.441893	1.94186	0.272387	1.03	0.349095	0.68	1	280	2001/3/2	120	HIC	HIC	1	3	2	through_main
524	MediumVehicle	men	202.81	mex	217.45	283.1	69.62	234	14.64	69.71859	2.269408	0.256581	0.68	0.361624	0.74	1	280	2001/3/2	120	HIC	HIC	1	3	2	through_main
527	Car	men	204.87	mex	219.8	282.94	68.22	239	14.93	68.326192	0.831614	0.268828	0.89	0.344226	0.7	1	280	2001/3/2	120	HIC	HIC	1	3	2	through_main
528	MediumVehicle	men	206.02	mex	224.83	284.9	54.53	301	18.81	54.588106	1.121334	0.286877	1.47	0.229767	0.55	1	280	2001/3/2	120	HIC	HIC	1	3	2	through_main
531	Car	men	205.85	mex	221.05	282.76	66.96	244	15.2	67.072418	2.562242	0.231721	0.65	0.378525	0.92	1	280	2001/3/2	120	HIC	HIC	1	3	2	through_main
535	Car	men	205.77	mex	218.45	284.16	80.68	203	12.68	80.797192	3.44347	0.38803	1.05	0.455369	0.86	1	280	2001/3/2	120	HIC	HIC	1	3	2	through_main
538	Car	men	208.37	rex	227.06	284.48	54.81	299	18.69	54.799833	6.717047	0.706321	1.1	0.220468	0.53	1	280	2001/3/2	120	HIC	HIC	1	3	2	diverging
547	Car	men	210.92	mex	226.85	283.63	64.09	255	15.93	64.168353	3.128527	0.218549	0.46	0.337059	0.79	1	280	2001/3/2	120	HIC	HIC	1	3	2	through_main
553	Car	men	214.26	mex	230.29	284.91	63.96	256	16.03	64.046367	3.05519	0.290313	0.68	0.299961	0.84	1	280	2001/3/2	120	HIC	HIC	1	3	2	through_main
554	Car	men	213.23	mex	227.73	284.11	70.57	232	14.5	70.687069	6.089594	0.422026	0.25	0.373664	0.73	1	280	2001/3/2	120	HIC	HIC	1	3	2	through_main
556	Car	men	213.76	mex	225.5	283.06	86.79	188	11.74	86.955053	1.024175	0.264043	0.59	0.510106	1.37	1	280	2001/3/2	120	HIC	HIC	1	3	2	through_main
558	MediumVehicle	ren	220.89	mex	239.55	284.91	54.95	298	18.66	55.026812	4.243606	0.306107	1.25	0.239128	1.32	1	280	2001/3/2	120	HIC	HIC	1	3	2	merging
561	MediumVehicle	men	217.78	mex	232.96	283.99	67.34	243	15.18	67.431564	0.658522	0.208395	0.6	0.358436	1.2	1	280	2001/3/2	120	HIC	HIC	1	3	2	through_main
562	Car	men	217.95	mex	231.25	283.14	76.61	213	13.3	76.728451	0.700989	0.149014	0.43	0.420188	0.79	1	280	2001/3/2	120	HIC	HIC	1	3	2	through_main
563	Car	men	219.43	rex	236.63	284.33	59.5	275	17.2	59.534073	3.994837	0.398145	0.74	0.297927	0.76	1	280	2001/3/2	120	HIC	HIC	1	3	2	diverging
569	Car	men	220.7	mex	235.21	284.02	70.44	232	14.51	70.549181	4.819689	0.348879	1.16	0.414741	1.13	1	280	2001/3/2	120	HIC	HIC	1	3	2	through_main
571	Car	men	219.76	mex	232.69	283.16	78.84	207	12.93	78.947923	2.902909	0.371111	0.74	0.480386	1.03	1	280	2001/3/2	120	HIC	HIC	1	3	2	through_main
576	Car	ren	226.91	mex	245.87	284.86	54.1	303	18.96	54.159934	5.734366	0.284257	0.67	0.196601	1.36	1	280	2001/3/2	120	HIC	HIC	1	3	2	merging
578	MediumVehicle	men	222.7	mex	240.53	284.09	57.36	285	17.83	57.437228	2.649447	0.338561	0.97	0.242526	0.56	1	280	2001/3/2	120	HIC	HIC	1	3	2	through_main
579	HeavyVehicle	ren	224.35	mex	241.85	284.78	58.6	280	17.5	58.6445	5.494598	0.387214	1.69	0.286893	1.46	1	280	2001/3/2	120	HIC	HIC	1	3	2	merging
583	Car	ren	228.98	mex	247.33	284.99	55.91	294	18.35	55.983265	4.161794	0.247041	0.82	0.219354	1.47	1	280	2001/3/2	120	HIC	HIC	1	3	2	merging
586	Car	men	225.35	mex	240.24	283.13	68.45	239	14.89	68.552259	0.6646	0.150335	0.75	0.329079	0.83	1	280	2001/3/2	120	HIC	HIC	1	3	2	through_main
589	Car	ren	231.09	mex	248.62	284.4	58.38	281	17.53	58.42605	4.553929	0.416335	1.15	0.250498	1.36	1	280	2001/3/2	120	HIC	HIC	1	3	2	merging
590	Car	men	226.29	rex	244.93	284.47	54.93	298	18.64	54.983121	4.767084	0.447114	0.74	0.328725	1.15	1	280	2001/3/2	120	HIC	HIC	1	3	2	diverging
592	Car	men	226.56	mex	241.07	283.02	70.2	233	14.51	70.294721	2.928242	0.277511	0.8	0.341803	0.71	1	280	2001/3/2	120	HIC	HIC	1	3	2	through_main
598	Car	ren	232.88	mex	250.79	284.8	57.23	287	17.91	57.325052	7.364778	0.363659	1.32	0.265993	1.51	1	280	2001/3/2	120	HIC	HIC	1	3	2	merging
606	MediumVehicle	men	233.19	mex	250.69	283.96	58.43	280	17.5	58.504964	2.440128	0.254	1.61	0.288607	0.8	1	280	2001/3/2	120	HIC	HIC	1	3	2	through_main
608	MediumVehicle	ren	237.88	mex	257.11	284.93	53.35	308	19.23	53.408929	3.1598	0.300357	0.89	0.241558	1.42	1	280	2001/3/2	120	HIC	HIC	1	3	2	merging
610	MediumVehicle	men	230.52	mex	247.06	283.58	61.73	265	16.54	61.815472	0.895941	0.300113	1.02	0.295396	0.82	1	280	2001/3/2	120	HIC	HIC	1	3	2	through_main
613	Car	ren	239.93	mex	258.7	284.91	54.65	301	18.77	54.710831	4.345143	0.301495	0.9	0.259468	1.09	1	280	2001/3/2	120	HIC	HIC	1	3	2	merging
616	Car	ren	242.53	mex	260.78	284.71	56.17	292	18.25	56.251438	4.510092	0.349863	0.96	0.278288	1.03	1	280	2001/3/2	120	HIC	HIC	1	3	2	merging
622	MediumVehicle	men	238.24	mex	254.78	284.13	61.85	265	16.54	61.935057	2.030046	0.270377	0.96	0.321132	0.71	1	280	2001/3/2	120	HIC	HIC	1	3	2	through_main
624	Car	men	240.16	mex	253.63	282.9	75.6	215	13.47	75.72707	1.736348	0.152465	0.52	0.409163	0.81	1	280	2001/3/2	120	HIC	HIC	1	3	2	through_main
625	HeavyVehicle	ren	244.74	mex	262.85	285.11	56.7	290	18.11	56.779103	4.257017	0.359034	1.24	0.260931	1.14	1	280	2001/3/2	120	HIC	HIC	1	3	2	merging
626	Car	men	239.47	mex	249.17	282.82	105	156	9.7	105.198654	1.235701	0.295769	0.84	0.875513	1.88	1	280	2001/3/2	120	HIC	HIC	1	3	2	through_main
628	Car	ren	246.08	mex	264.06	284.94	57.06	288	17.98	57.13625	3.306246	0.313368	0.72	0.307951	1.5	1	280	2001/3/2	120	HIC	HIC	1	3	2	merging
632	Car	men	242.81	mex	256.49	283.32	74.56	219	13.68	74.673973	1.552916	0.304475	1.11	0.414201	0.85	1	280	2001/3/2	120	HIC	HIC	1	3	2	through_main
633	Car	ren	248.29	mex	263.95	284.13	65.31	251	15.66	65.418645	6.557479	0.403944	1.03	0.342112	1.12	1	280	2001/3/2	120	HIC	HIC	1	3	2	merging
640	HeavyVehicle	ren	251.98	mex	272.25	284.83	50.59	324	20.27	50.636605	1.709379	0.312623	1.25	0.225864	1.33	1	280	2001/3/2	120	HIC	HIC	1	3	2	merging
641	Car	men	248.25	mex	262.74	283.25	70.35	232	14.49	70.485172	2.075354	0.245603	0.54	0.369612	0.87	1	280	2001/3/2	120	HIC	HIC	1	3	2	through_main
644	Car	ren	254.88	mex	272.63	284.3	57.67	284	17.75	57.753028	5.703646	0.447993	1.41	0.218169	1.43	1	280	2001/3/2	120	HIC	HIC	1	3	2	merging
648	Car	ren	256.24	mex	273.5	284.32	59.28	277	17.26	59.330505	3.803332	0.373718	0.96	0.251877	1.11	1	280	2001/3/2	120	HIC	HIC	1	3	2	merging
649	Car	men	251.67	mex	269.64	283.78	56.83	288	17.97	56.917083	2.84452	0.341562	0.98	0.253715	0.69	1	280	2001/3/2	120	HIC	HIC	1	3	2	through_main
651	Car	men	250.85	mex	265.26	282.98	70.69	230	14.41	70.803609	1.653611	0.185522	0.39	0.329391	0.85	1	280	2001/3/2	120	HIC	HIC	1	3	2	through_main
652	Car	men	252.84	mex	271.15	284.27	55.89	293	18.31	55.988123	5.858437	0.436212	1.43	0.229522	0.71	1	280	2001/3/2	120	HIC	HIC	1	3	2	through_main
653	Car	ren	257.95	mex	274.77	284.07	60.77	270	16.82	60.81737	3.093231	0.408593	1	0.304222	1.7	1	280	2001/3/2	120	HIC	HIC	1	3	2	merging
655	Car	ren	260.41	mex	277.26	284.67	60.82	270	16.85	60.912	6.051753	0.353037	0.86	0.279333	1.26	1	280	2001/3/2	120	HIC	HIC	1	3	2	merging
658	Car	men	258.88	mex	272.21	282.8	76.4	213	13.33	76.528075	2.328787	0.315117	0.9	0.365211	0.74	1	280	2001/3/2	120	HIC	HIC	1	3	2	through_main
660	Car	men	260.8	mex	282.43	283.9	47.26	346	21.63	47.288584	13.196753	0.595029	1.07	0.224393	0.69	1	280	2001/3/2	120	HIC	HIC	1	3	2	through_main
663	Car	men	260.51	mex	273.63	282.9	77.64	210	13.12	77.778571	4.018786	0.48119	0.83	0.472857	1	1	280	2001/3/2	120	HIC	HIC	1	3	2	through_main
665	Car	men	262.51	mex	281.57	283.7	53.58	305	19.06	53.684623	12.455418	0.905639	1.58	0.320689	0.69	1	280	2001/3/2	120	HIC	HIC	1	3	2	through_main
666	Car	ren	267.5	mex	283.43	284.92	64.38	255	15.93	64.477059	4.42053	0.530784	1.53	0.251882	1.58	1	280	2001/3/2	120	HIC	HIC	1	3	2	merging
669	Car	men	264.56	mex	278.17	282.65	74.72	218	13.61	74.845138	1.086306	0.278945	0.56	0.367294	0.9	1	280	2001/3/2	120	HIC	HIC	1	3	2	through_main
676	Car	ren	272.65	mex	291.37	284.24	54.64	300	18.72	54.704467	2.292582	0.289	0.81	0.274767	1.39	1	280	2001/3/2	120	HIC	HIC	1	3	2	merging
680	Car	men	271.02	mex	289.25	283.78	56.05	292	18.23	56.116644	1.517885	0.208664	0.58	0.197534	0.55	1	280	2001/3/2	120	HIC	HIC	1	3	2	through_main
684	Car	men	272.19	mex	290.48	284.13	55.93	292	18.29	55.995308	1.298553	0.240651	0.61	0.225959	0.52	1	280	2001/3/2	120	HIC	HIC	1	3	2	through_main
685	Car	men	270.87	mex	283.12	282.92	83.2	196	12.25	83.286888	5.71086	0.509745	0.58	0.495204	1.01	1	280	2001/3/2	120	HIC	HIC	1	3	2	through_main
688	MediumVehicle	men	273.77	rex	291.81	284.45	56.77	289	18.04	56.818201	3.015801	0.324775	0.48	0.363529	1.22	1	280	2001/3/2	120	HIC	HIC	1	3	2	diverging
689	MediumVehicle	ren	277.01	mex	292.79	284.8	64.95	253	15.78	65.031779	6.43474	0.36498	1.16	0.427273	1.62	1	280	2001/3/2	120	HIC	HIC	1	3	2	merging
690	MediumVehicle	men	274.59	mex	292.79	283.93	56.14	291	18.2	56.216598	4.61688	0.389966	0.8	0.231924	0.67	1	280	2001/3/2	120	HIC	HIC	1	3	2	through_main
694	Car	men	275.8	mex	290.02	282.87	71.6	228	14.22	71.707281	0.662945	0.251316	0.83	0.341316	0.82	1	280	2001/3/2	120	HIC	HIC	1	3	2	through_main
696	Car	men	276.44	mex	294.19	283.92	57.59	284	17.75	57.663697	5.771531	0.428732	0.7	0.264683	0.72	1	280	2001/3/2	120	HIC	HIC	1	3	2	through_main
698	Car	men	277.69	mex	295.34	283.95	57.94	282	17.65	58.004858	6.608705	0.528652	0.94	0.269149	0.71	1	280	2001/3/2	120	HIC	HIC	1	3	2	through_main
702	Car	men	279.17	mex	293.23	283.04	72.49	225	14.06	72.605022	1.371876	0.281378	0.92	0.367333	0.92	1	280	2001/3/2	120	HIC	HIC	1	3	2	through_main
705	Car	men	280.88	mex	298.07	283.8	59.46	275	17.19	59.566364	11.631582	0.743818	1.11	0.279236	0.82	1	280	2001/3/2	120	HIC	HIC	1	3	2	through_main
706	Car	ren	284.51	mex	299.95	285.01	66.49	247	15.44	66.533806	5.806914	0.544737	1.09	0.390324	2.16	1	280	2001/3/2	120	HIC	HIC	1	3	2	merging
709	Car	men	281.55	rex	295.15	284.22	75.25	218	13.6	75.255229	10.838917	0.776927	0.24	0.445642	1	1	280	2001/3/2	120	HIC	HIC	1	3	2	diverging
712	Car	men	283.99	mex	300.01	284	63.84	256	16.02	63.80082	12.843396	0.916992	1.7	0.297148	0.79	1	280	2001/3/2	120	HIC	HIC	1	3	2	through_main
26	HeavyVehicle	ren	0.77	mex	19.39	284.31	54.96	298	18.62	55.046779	8.848152	0.439664	1.13	0.226007	0.78	1	280	2001/3/2	120	HIC	HIC	1	3	2	merging
29	MediumVehicle	men	0.13	mex	16.73	283.18	61.41	266	16.6	61.494549	3.178492	0.497406	2.45	0.328158	0.77	1	280	2001/3/2	120	HIC	HIC	1	3	2	through_main
41	Car	ren	5.69	mex	24.44	284.8	54.69	300	18.75	54.7387	6.460351	0.381067	0.83	0.255233	1.06	1	280	2001/3/2	120	HIC	HIC	1	3	2	merging
44	Car	ren	2.29	mex	20.83	284.81	55.31	297	18.54	55.395859	7.115433	0.495724	1.15	0.2067	0.88	1	280	2001/3/2	120	HIC	HIC	1	3	2	merging
56	Car	ren	8.51	mex	27.65	284.63	53.52	306	19.14	53.580621	4.02085	0.325294	0.82	0.262745	1.35	1	280	2001/3/2	120	HIC	HIC	1	3	2	merging
58	Car	men	4.92	mex	15.31	282.05	97.77	167	10.39	97.786766	9.196196	1.371377	1.24	0.743892	1.62	1	280	2001/3/2	120	HIC	HIC	1	3	2	through_main
59	Car	ren	11.12	mex	30.36	284.84	53.27	308	19.24	53.326981	5.295747	0.440357	1.13	0.24513	0.76	1	280	2001/3/2	120	HIC	HIC	1	3	2	merging
62	Car	men	9.51	mex	23.54	281.45	72.19	225	14.03	72.330978	4.211965	0.316667	0.86	0.352978	0.73	1	280	2001/3/2	120	HIC	HIC	1	3	2	through_main
65	MediumVehicle	men	13.03	mex	34.33	283.27	47.9	341	21.3	47.948827	1.954814	0.22	0.83	0.21956	0.6	1	280	2001/3/2	120	HIC	HIC	1	3	2	through_main
68	MediumVehicle	men	12.3	mex	26.76	281.87	70.21	231	14.46	70.320043	2.298497	0.191126	0.61	0.374978	0.94	1	280	2001/3/2	120	HIC	HIC	1	3	2	through_main
73	Car	men	15.56	mex	35.39	283.39	51.44	317	19.83	51.502997	2.423322	0.251987	0.52	0.217287	0.55	1	280	2001/3/2	120	HIC	HIC	1	3	2	through_main
74	MediumVehicle	ren	17.79	mex	34.41	284.59	61.64	266	16.62	61.736391	4.426969	0.575075	1.3	0.31797	1.68	1	280	2001/3/2	120	HIC	HIC	1	3	2	merging
79	Car	men	19.29	mex	35.76	284.25	62.11	263	16.47	62.205095	1.972876	0.319316	0.89	0.296616	0.7	1	280	2001/3/2	120	HIC	HIC	1	3	2	through_main
86	Car	men	20.69	mex	36.45	282.93	64.61	252	15.76	64.672302	7.531494	0.506389	0.9	0.327857	0.93	1	280	2001/3/2	120	HIC	HIC	1	3	2	through_main
93	Car	men	25.86	mex	41.75	283.34	64.19	254	15.89	64.27311	1.629477	0.20374	0.52	0.310472	0.8	1	280	2001/3/2	120	HIC	HIC	1	3	2	through_main
98	Car	men	27.84	mex	43.92	283.18	63.4	257	16.08	63.48284	2.786264	0.24537	0.96	0.360233	1.02	1	280	2001/3/2	120	HIC	HIC	1	3	2	through_main
104	MediumVehicle	ren	33.2	mex	54.12	284.89	49.03	335	20.92	49.077761	2.190999	0.160627	0.59	0.233582	1.1	1	280	2001/3/2	120	HIC	HIC	1	3	2	merging
106	Car	men	30.41	mex	44.02	281.63	74.45	218	13.61	74.561835	2.789647	0.265138	0.68	0.38789	0.76	1	280	2001/3/2	120	HIC	HIC	1	3	2	through_main
108	Car	men	31.28	mex	44.94	281.85	74.28	218	13.66	74.406606	2.542313	0.373394	0.94	0.44344	0.97	1	280	2001/3/2	120	HIC	HIC	1	3	2	through_main
109	Car	men	32.41	mex	48.97	283.24	61.58	265	16.56	61.658226	2.168451	0.308981	1.05	0.297623	0.81	1	280	2001/3/2	120	HIC	HIC	1	3	2	through_main
112	Car	ren	34.85	mex	51.86	284.23	60.13	272	17.01	60.198419	5.542528	0.331801	1.17	0.377059	1.88	1	280	2001/3/2	120	HIC	HIC	1	3	2	merging
114	Car	men	34.99	rex	54.64	283.62	51.98	314	19.65	52.036783	6.41892	0.612548	0.86	0.220924	0.77	1	280	2001/3/2	120	HIC	HIC	1	3	2	diverging
124	Car	ren	40.12	mex	61.29	284.88	48.45	338	21.17	48.528846	11.874259	0.670266	1.64	0.272959	0.96	1	280	2001/3/2	120	HIC	HIC	1	3	2	merging
129	MediumVehicle	men	41.29	mex	63.48	284.27	46.12	355	22.19	46.216113	7.825229	0.503859	1.23	0.158873	0.38	1	280	2001/3/2	120	HIC	HIC	1	3	2	through_main
130	Car	men	39.87	mex	55.89	283.39	63.7	256	16.02	63.785781	4.730179	0.275312	0.8	0.31582	0.63	1	280	2001/3/2	120	HIC	HIC	1	3	2	through_main
131	MediumVehicle	ren	42.02	mex	62.75	284.06	49.33	332	20.73	49.423464	12.499097	0.606476	1.24	0.203795	0.93	1	280	2001/3/2	120	HIC	HIC	1	3	2	merging
133	Car	men	39.39	mex	51.99	281.52	80.46	201	12.6	80.597214	3.006563	0.31592	0.71	0.452736	0.98	1	280	2001/3/2	120	HIC	HIC	1	3	2	through_main
137	Car	men	41.19	mex	57.37	283.41	63.05	259	16.18	63.133668	4.224445	0.465019	1.24	0.362548	0.98	1	280	2001/3/2	120	HIC	HIC	1	3	2	through_main
138	Car	men	41.31	mex	54.26	281.98	78.39	207	12.95	78.51285	4.26952	0.323333	0.63	0.527198	1.27	1	280	2001/3/2	120	HIC	HIC	1	3	2	through_main
141	Car	ren	44.98	mex	64.98	284.64	51.24	320	20	51.305813	6.338208	0.347969	1.01	0.212	1.28	1	280	2001/3/2	120	HIC	HIC	1	3	2	merging
142	HeavyVehicle	men	43.86	mex	60.56	282.98	60.99	268	16.7	61.053694	2.013603	0.297948	1.21	0.316119	0.89	1	280	2001/3/2	120	HIC	HIC	1	3	2	through_main
143	Car	men	43.63	mex	57.39	281.51	73.63	221	13.76	73.758281	4.751237	0.337602	0.83	0.41095	0.79	1	280	2001/3/2	120	HIC	HIC	1	3	2	through_main
145	Car	ren	46.94	mex	66.88	284.99	51.46	319	19.94	51.507774	4.251782	0.304514	1.04	0.271505	1.37	1	280	2001/3/2	120	HIC	HIC	1	3	2	merging
148	Car	ren	48.07	mex	65.75	285.28	58.07	283	17.68	58.140777	7.592983	0.73742	2.07	0.465512	2.36	1	280	2001/3/2	120	HIC	HIC	1	3	2	merging
149	Car	men	46.42	mex	60.29	281.91	73.18	222	13.87	73.337613	4.530413	0.32991	0.84	0.372207	0.94	1	280	2001/3/2	120	HIC	HIC	1	3	2	through_main
152	Car	men	48.15	mex	65.04	282.92	60.3	270	16.89	60.384704	1.376226	0.21	0.54	0.299111	0.68	1	280	2001/3/2	120	HIC	HIC	1	3	2	through_main
154	Car	men	47.94	mex	62.17	281.97	71.37	227	14.23	71.481454	1.69588	0.125683	0.48	0.373216	0.73	1	280	2001/3/2	120	HIC	HIC	1	3	2	through_main
156	Bus	men	51.43	mex	69.13	284.44	57.83	283	17.7	57.911519	3.669224	0.370636	0.88	0.24523	0.77	1	280	2001/3/2	120	HIC	HIC	1	3	2	through_main
157	MediumVehicle	men	51.18	mex	66.17	283.06	67.96	240	14.99	68.038375	2.708314	0.275375	0.65	0.36825	0.98	1	280	2001/3/2	120	HIC	HIC	1	3	2	through_main
163	Car	ren	55.45	mex	71.8	284.03	62.54	261	16.35	62.645402	9.397989	0.530498	1.22	0.284061	1.37	1	280	2001/3/2	120	HIC	HIC	1	3	2	merging
170	Car	ren	57.6	mex	72.99	284.18	66.47	246	15.39	66.59626	6.459086	0.539959	1.5	0.301016	1.51	1	280	2001/3/2	120	HIC	HIC	1	3	2	merging
176	MediumVehicle	ren	59.12	mex	75.37	284.69	63.09	260	16.25	63.153692	7.238629	0.427115	0.83	0.342692	1.7	1	280	2001/3/2	120	HIC	HIC	1	3	2	merging
178	Car	ren	60.92	mex	77.72	284.22	60.87	269	16.8	60.979814	6.426426	0.486654	1.43	0.276989	1.32	1	280	2001/3/2	120	HIC	HIC	1	3	2	merging
182	Bus	men	60.29	mex	76.56	282.95	62.62	260	16.27	62.730308	4.658645	0.363654	1.2	0.324654	0.92	1	280	2001/3/2	120	HIC	HIC	1	3	2	through_main
187	Car	men	60.35	mex	73.16	281.73	79.21	205	12.81	79.344244	3.681911	0.27678	0.66	0.486585	1.05	1	280	2001/3/2	120	HIC	HIC	1	3	2	through_main
191	Car	men	61.81	mex	74.85	281.6	77.78	208	13.04	77.918221	3.701143	0.287596	0.68	0.442212	0.98	1	280	2001/3/2	120	HIC	HIC	1	3	2	through_main
194	MediumVehicle	men	63.33	mex	79.25	282.94	64.01	255	15.92	64.128824	2.932183	0.316667	1.11	0.314941	0.63	1	280	2001/3/2	120	HIC	HIC	1	3	2	through_main
197	Car	men	64.23	mex	77.95	282.05	74	219	13.72	74.109178	1.388896	0.311187	0.8	0.398721	0.94	1	280	2001/3/2	120	HIC	HIC	1	3	2	through_main
199	MediumVehicle	men	65.48	mex	80.81	283.02	66.47	245	15.33	66.568163	1.330206	0.215102	0.46	0.376327	0.66	1	280	2001/3/2	120	HIC	HIC	1	3	2	through_main
200	Car	ren	67.48	mex	80.68	284.92	77.7	212	13.2	77.843585	11.198496	0.771934	1.48	0.583019	2.85	1	280	2001/3/2	120	HIC	HIC	1	3	2	merging
201	Car	men	66.55	mex	80.02	281.66	75.27	215	13.47	75.388698	2.452792	0.325814	1.08	0.435209	0.91	1	280	2001/3/2	120	HIC	HIC	1	3	2	through_main
204	Car	men	68.49	mex	84.21	281.6	64.47	252	15.72	64.562579	2.33258	0.172897	0.4	0.323571	0.68	1	280	2001/3/2	120	HIC	HIC	1	3	2	through_main
207	Car	ren	71.99	mex	87.9	284.43	64.35	255	15.91	64.430275	8.085922	0.478431	1.35	0.284863	1.72	1	280	2001/3/2	120	HIC	HIC	1	3	2	merging
208	MediumVehicle	men	71.72	mex	86.4	284.44	69.75	235	14.68	69.850894	1.68987	0.175745	0.53	0.352894	0.89	1	280	2001/3/2	120	HIC	HIC	1	3	2	through_main
209	Car	men	71.38	mex	85.48	281.97	72	225	14.1	72.104	3.595103	0.258711	0.35	0.391378	0.96	1	280	2001/3/2	120	HIC	HIC	1	3	2	through_main
217	Car	men	76.87	rex	96.81	283.88	51.26	319	19.94	51.294326	5.780227	0.299498	1.03	0.253887	0.84	1	280	2001/3/2	120	HIC	HIC	1	3	2	diverging
221	Car	men	79.77	mex	92.38	284.37	81.14	202	12.61	81.286782	3.483686	0.325446	0.75	0.520842	1.23	1	280	2001/3/2	120	HIC	HIC	1	3	2	through_main
224	Car	men	81.37	mex	94.78	282.86	75.94	215	13.41	76.083953	5.61003	0.38707	0.92	0.410977	0.8	1	280	2001/3/2	120	HIC	HIC	1	3	2	through_main
225	Car	men	81.81	mex	96.37	281.77	69.69	233	14.56	69.77721	4.325663	0.301803	0.73	0.364249	0.74	1	280	2001/3/2	120	HIC	HIC	1	3	2	through_main
228	Car	men	83.12	mex	97.49	281.93	70.64	230	14.37	70.759652	4.787276	0.313478	0.9	0.425217	0.89	1	280	2001/3/2	120	HIC	HIC	1	3	2	through_main
230	MediumVehicle	ren	86.07	mex	104.35	284.81	56.06	293	18.28	56.124915	6.364139	0.357167	0.99	0.323242	1.43	1	280	2001/3/2	120	HIC	HIC	1	3	2	merging
236	Car	ren	88.73	mex	105.15	284.44	62.39	262	16.42	62.486298	5.492112	0.581298	1.34	0.30771	1.51	1	280	2001/3/2	120	HIC	HIC	1	3	2	merging
241	Car	ren	90.19	mex	106.19	284.44	64.02	256	16	64.117227	5.768806	0.635156	1.42	0.302344	1.58	1	280	2001/3/2	120	HIC	HIC	1	3	2	merging
242	Car	men	88.13	mex	100.31	282.92	83.63	195	12.18	83.772615	3.83313	0.344256	1.03	0.464205	1.08	1	280	2001/3/2	120	HIC	HIC	1	3	2	through_main
254	Car	men	93.43	mex	107.54	283.1	72.19	226	14.11	72.298938	1.191089	0.277743	0.73	0.41708	0.88	1	280	2001/3/2	120	HIC	HIC	1	3	2	through_main
259	MediumVehicle	men	96.35	mex	113.84	283.22	58.27	280	17.49	58.348	0.806884	0.218786	1.01	0.289393	0.8	1	280	2001/3/2	120	HIC	HIC	1	3	2	through_main
261	Car	men	96.28	rex	113.38	284.04	59.8	273	17.1	59.861429	1.570207	0.304249	1.22	0.434579	1.72	1	280	2001/3/2	120	HIC	HIC	1	3	2	diverging
266	Car	men	98.35	mex	114.93	283.24	61.5	265	16.58	61.581547	1.219939	0.231396	0.62	0.319849	0.69	1	280	2001/3/2	120	HIC	HIC	1	3	2	through_main
269	MediumVehicle	men	99.12	mex	116.64	284.46	58.46	280	17.52	58.531821	1.923046	0.21225	0.58	0.265929	0.61	1	280	2001/3/2	120	HIC	HIC	1	3	2	through_main
270	Car	men	98.62	mex	110.86	281.72	82.85	196	12.24	82.965204	4.936373	0.414898	1.15	0.519949	1.03	1	280	2001/3/2	120	HIC	HIC	1	3	2	through_main
272	Car	ren	99.93	mex	117.47	284.83	58.47	280	17.54	58.545679	2.952248	0.357536	1.08	0.296929	1.95	1	280	2001/3/2	120	HIC	HIC	1	3	2	merging
277	Car	men	101.6	mex	117.89	284.04	62.78	261	16.29	62.878314	4.159901	0.276475	0.88	0.340881	1.01	1	280	2001/3/2	120	HIC	HIC	1	3	2	through_main
278	MediumVehicle	men	103.21	mex	120.95	283.2	57.45	284	17.74	57.523768	2.135043	0.194155	0.61	0.281725	0.69	1	280	2001/3/2	120	HIC	HIC	1	3	2	through_main
280	Car	men	103.29	mex	119.52	284.42	63.11	260	16.23	63.189808	2.665939	0.214654	0.68	0.323923	0.73	1	280	2001/3/2	120	HIC	HIC	1	3	2	through_main
284	Car	men	105.23	mex	120.41	281.52	66.76	243	15.18	66.85428	1.79997	0.153457	0.53	0.312263	0.89	1	280	2001/3/2	120	HIC	HIC	1	3	2	through_main
287	Car	men	107.09	mex	122.04	281.8	67.85	240	14.95	67.944167	3.789483	0.300833	0.96	0.33475	0.71	1	280	2001/3/2	120	HIC	HIC	1	3	2	through_main
290	Car	men	108.5	mex	123.64	281.8	67.01	243	15.14	67.10535	4.717958	0.351481	1.82	0.340041	0.79	1	280	2001/3/2	120	HIC	HIC	1	3	2	through_main
298	Car	men	110.76	mex	126.04	283.03	66.66	245	15.28	66.741878	4.29321	0.292898	0.9	0.321265	0.67	1	280	2001/3/2	120	HIC	HIC	1	3	2	through_main
300	Car	ren	111.17	mex	124.98	284.42	74.17	221	13.81	74.333575	8.373675	0.559412	1.03	0.530498	3.26	1	280	2001/3/2	120	HIC	HIC	1	3	2	merging
302	MediumVehicle	men	111.57	mex	126.71	281.55	66.95	242	15.14	67.053264	4.925578	0.331736	1.21	0.308967	0.65	1	280	2001/3/2	120	HIC	HIC	1	3	2	through_main
307	Car	men	115.28	mex	134.34	284.54	53.74	305	19.06	53.803311	3.329843	0.308885	1	0.271246	0.89	1	280	2001/3/2	120	HIC	HIC	1	3	2	through_main
308	Car	men	114.07	mex	129.15	283.15	67.61	241	15.08	67.713361	4.8117	0.340249	0.79	0.333029	0.72	1	280	2001/3/2	120	HIC	HIC	1	3	2	through_main
313	Car	men	115.59	mex	130.88	283.26	66.71	244	15.29	66.811885	3.585885	0.233689	0.73	0.353443	0.82	1	280	2001/3/2	120	HIC	HIC	1	3	2	through_main
317	Car	men	117.22	mex	132.26	281.74	67.46	241	15.04	67.557344	3.833777	0.24083	0.56	0.37083	0.73	1	280	2001/3/2	120	HIC	HIC	1	3	2	through_main
320	MediumVehicle	men	118.72	mex	136.49	284.13	57.57	284	17.77	57.659296	4.881615	0.296056	1.19	0.29007	0.67	1	280	2001/3/2	120	HIC	HIC	1	3	2	through_main
321	Car	men	118.24	mex	133.38	281.6	66.96	242	15.14	67.086694	4.135086	0.311074	0.7	0.379256	0.85	1	280	2001/3/2	120	HIC	HIC	1	3	2	through_main
322	Car	men	120.31	mex	136.12	283.7	64.61	253	15.81	64.690474	12.26774	0.683043	1.38	0.373992	1.25	1	280	2001/3/2	120	HIC	HIC	1	3	2	through_main
326	Car	men	121.75	mex	140.1	283.01	55.52	293	18.35	55.584096	1.951266	0.217679	0.52	0.289078	0.8	1	280	2001/3/2	120	HIC	HIC	1	3	2	through_main
330	HeavyVehicle	ren	125.5	mex	142.89	284.63	58.91	279	17.39	58.97276	6.516248	0.650932	2.49	0.292151	0.97	1	280	2001/3/2	120	HIC	HIC	1	3	2	merging
332	Car	men	124.94	mex	141.5	282.9	61.51	265	16.56	61.575623	1.512053	0.196075	0.67	0.297358	0.63	1	280	2001/3/2	120	HIC	HIC	1	3	2	through_main
335	Car	men	126.79	mex	144.5	281.81	57.3	283	17.71	57.369329	3.411097	0.234947	0.63	0.258834	0.69	1	280	2001/3/2	120	HIC	HIC	1	3	2	through_main
336	Car	men	126.29	mex	142.54	283.31	62.78	260	16.25	62.856462	2.382616	0.298654	0.56	0.304538	0.72	1	280	2001/3/2	120	HIC	HIC	1	3	2	through_main
338	Car	men	127.84	mex	145.48	281.7	57.48	282	17.64	57.560745	3.712384	0.194504	0.54	0.271844	0.67	1	280	2001/3/2	120	HIC	HIC	1	3	2	through_main
343	Car	men	128.04	mex	144.19	283.26	63.18	259	16.15	63.26417	2.878552	0.248803	0.56	0.33471	0.77	1	280	2001/3/2	120	HIC	HIC	1	3	2	through_main
346	Car	men	129.13	mex	145.29	283.15	63.07	259	16.16	63.142548	5.253275	0.374903	0.86	0.342934	0.76	1	280	2001/3/2	120	HIC	HIC	1	3	2	through_main
349	Car	men	130.69	mex	147.69	281.57	59.64	272	17	59.720037	1.512178	0.199485	0.5	0.256912	0.6	1	280	2001/3/2	120	HIC	HIC	1	3	2	through_main
352	Car	men	130.99	mex	146.73	283.39	64.8	252	15.74	64.90127	3.263456	0.330079	1.01	0.335437	0.63	1	280	2001/3/2	120	HIC	HIC	1	3	2	through_main
360	Car	men	133.7	mex	149.5	281.91	64.2	253	15.8	64.295692	1.909437	0.248221	0.54	0.34996	0.79	1	280	2001/3/2	120	HIC	HIC	1	3	2	through_main
364	Car	men	137.22	mex	156.45	284.11	53.2	307	19.23	53.275505	5.15803	0.270195	0.65	0.24456	1.05	1	280	2001/3/2	120	HIC	HIC	1	3	2	through_main
366	MediumVehicle	ren	140.33	mex	159.58	284.58	53.22	308	19.25	53.303701	4.025537	0.295357	0.88	0.293247	1.65	1	280	2001/3/2	120	HIC	HIC	1	3	2	merging
369	MediumVehicle	men	138.35	mex	153.01	283.12	69.52	234	14.66	69.635085	4.639453	0.331667	0.81	0.328889	0.8	1	280	2001/3/2	120	HIC	HIC	1	3	2	through_main
373	HeavyVehicle	ren	135.41	mex	154.51	284.53	53.62	306	19.1	53.704412	5.002671	0.438856	1.92	0.255784	0.75	1	280	2001/3/2	120	HIC	HIC	1	3	2	merging
375	Car	ren	142.56	mex	162.31	284.64	51.89	316	19.75	51.938734	5.130296	0.325253	0.9	0.32788	1.85	1	280	2001/3/2	120	HIC	HIC	1	3	2	merging
377	Car	men	141.25	mex	160.74	284.25	52.48	312	19.49	52.567821	5.909166	0.507276	0.77	0.292147	0.74	1	280	2001/3/2	120	HIC	HIC	1	3	2	through_main
381	Car	ren	144.75	mex	164.08	284.66	53.01	309	19.33	53.068447	3.443378	0.250841	0.85	0.287832	1.93	1	280	2001/3/2	120	HIC	HIC	1	3	2	merging
384	MediumVehicle	men	143.56	mex	158.8	283.01	66.83	244	15.24	66.918566	2.111533	0.250615	0.84	0.373361	0.89	1	280	2001/3/2	120	HIC	HIC	1	3	2	through_main
387	Car	ren	147.13	mex	165.37	284.78	56.18	292	18.24	56.267534	2.857142	0.304623	0.88	0.283185	1.66	1	280	2001/3/2	120	HIC	HIC	1	3	2	merging
394	Car	ren	150.28	mex	169.27	284.62	53.93	304	18.99	54.004079	7.639538	0.365428	1.12	0.309474	1.43	1	280	2001/3/2	120	HIC	HIC	1	3	2	merging
395	Car	men	147.54	mex	163.62	283.01	63.37	257	16.08	63.476031	4.570492	0.470661	1.04	0.33249	0.84	1	280	2001/3/2	120	HIC	HIC	1	3	2	through_main
400	Car	ren	151.59	mex	167.23	285.05	65.61	251	15.64	65.662709	7.135528	0.524502	1.84	0.438805	1.53	1	280	2001/3/2	120	HIC	HIC	1	3	2	merging
404	Car	men	150.3	mex	165.5	282.81	66.97	243	15.2	67.068148	1.431357	0.210947	0.57	0.359753	0.97	1	280	2001/3/2	120	HIC	HIC	1	3	2	through_main
408	Car	ren	154.22	mex	171.34	284.49	59.82	274	17.12	59.938686	6.615146	0.378942	0.85	0.300657	2.71	1	280	2001/3/2	120	HIC	HIC	1	3	2	merging
410	Car	men	153.09	mex	168.06	282.01	67.8	240	14.97	67.892875	2.504934	0.360333	1.01	0.3605	0.98	1	280	2001/3/2	120	HIC	HIC	1	3	2	through_main
411	Car	men	153.51	rex	171.82	283.54	55.75	293	18.31	55.817235	1.863374	0.291468	0.4	0.212662	0.51	1	280	2001/3/2	120	HIC	HIC	1	3	2	diverging
417	Car	men	155.88	mex	170.75	282.02	68.28	238	14.87	68.361513	2.400327	0.239244	0.78	0.414202	0.85	1	280	2001/3/2	120	HIC	HIC	1	3	2	through_main
421	Car	ren	158.87	mex	174.99	284.35	63.5	258	16.12	63.652752	8.525545	0.543953	1.25	0.270736	1.34	1	280	2001/3/2	120	HIC	HIC	1	3	2	merging
423	Car	men	158.01	mex	173.36	281.82	66.1	246	15.35	66.231016	5.775764	0.444959	1.39	0.346382	1.07	1	280	2001/3/2	120	HIC	HIC	1	3	2	through_main
426	Car	men	159.93	mex	175.55	281.82	64.95	250	15.62	65.06932	3.753598	0.27888	0.92	0.3472	0.77	1	280	2001/3/2	120	HIC	HIC	1	3	2	through_main
431	Car	men	162.5	mex	180.2	283.98	57.74	283	17.7	57.804276	1.879303	0.230707	1.01	0.377173	1.28	1	280	2001/3/2	120	HIC	HIC	1	3	2	through_main
437	Car	men	164.58	rex	183	283.51	55.43	295	18.42	55.42861	7.139716	0.559525	0.88	0.257593	0.76	1	280	2001/3/2	120	HIC	HIC	1	3	2	diverging
438	Car	men	164.44	mex	182.12	283.4	57.69	283	17.68	57.777491	2.145116	0.24682	0.84	0.264276	0.69	1	280	2001/3/2	120	HIC	HIC	1	3	2	through_main
442	MediumVehicle	men	161.14	mex	178.85	283.28	57.6	284	17.71	57.672359	3.421736	0.841655	3.31	0.273838	0.73	1	280	2001/3/2	120	HIC	HIC	1	3	2	through_main
443	Car	men	165.77	mex	183.33	283.13	58.05	281	17.56	58.118968	3.655138	0.33089	0.9	0.291566	0.69	1	280	2001/3/2	120	HIC	HIC	1	3	2	through_main
447	Car	men	166.85	mex	184.68	283.15	57.17	285	17.83	57.253825	3.788312	0.340982	0.91	0.276561	0.78	1	280	2001/3/2	120	HIC	HIC	1	3	2	through_main
450	Car	men	167.81	rex	188.65	282.67	48.85	333	20.84	48.893123	2.307937	0.365195	1.17	0.313874	0.89	1	280	2001/3/2	120	HIC	HIC	1	3	2	diverging
451	Car	men	168.29	rex	185.35	283.56	59.84	273	17.06	59.883223	2.781491	0.353736	0.65	0.24674	0.67	1	280	2001/3/2	120	HIC	HIC	1	3	2	diverging
471	MediumVehicle	men	176.49	mex	189.81	281.98	76.18	213	13.32	76.292864	1.053215	0.22723	0.71	0.465681	0.9	1	280	2001/3/2	120	HIC	HIC	1	3	2	through_main
483	HeavyVehicle	men	182.24	mex	200.26	283.05	56.55	288	18.02	56.622118	1.502619	0.219063	1.06	0.267257	0.61	1	280	2001/3/2	120	HIC	HIC	1	3	2	through_main
485	MediumVehicle	men	184.29	mex	204.04	283.8	51.73	316	19.75	51.841424	8.063892	0.501867	1.43	0.277373	0.98	1	280	2001/3/2	120	HIC	HIC	1	3	2	through_main
491	MediumVehicle	men	184.08	mex	201.76	283.08	57.63	283	17.68	57.70417	4.052456	0.522085	2.64	0.288304	0.86	1	280	2001/3/2	120	HIC	HIC	1	3	2	through_main
493	Car	ren	187.25	mex	207.02	284.52	51.81	316	19.77	51.866582	8.523755	0.444525	1.5	0.348101	1.35	1	280	2001/3/2	120	HIC	HIC	1	3	2	merging
503	MediumVehicle	men	188.17	mex	206.14	282.92	56.66	288	17.97	56.738021	3.880575	0.343611	0.95	0.276563	0.59	1	280	2001/3/2	120	HIC	HIC	1	3	2	through_main
507	Car	ren	191.48	mex	209.63	284.01	56.35	290	18.15	56.443241	6.4944	0.343724	0.75	0.238276	1.4	1	280	2001/3/2	120	HIC	HIC	1	3	2	merging
510	Car	men	190.11	mex	204.6	281.72	69.98	232	14.49	70.100172	3.481639	0.357931	1.15	0.391681	1.07	1	280	2001/3/2	120	HIC	HIC	1	3	2	through_main
513	Car	ren	193.51	mex	210.9	284.18	58.82	278	17.39	58.914568	5.252777	0.31446	0.76	0.259065	1.33	1	280	2001/3/2	120	HIC	HIC	1	3	2	merging
519	MediumVehicle	men	195.32	mex	215.34	282.9	50.87	321	20.02	50.912461	1.978951	0.275576	1.14	0.216168	0.55	1	280	2001/3/2	120	HIC	HIC	1	3	2	through_main
521	HeavyVehicle	men	195.34	mex	216.26	284.75	49.01	335	20.92	49.051463	3.788429	0.391701	1.55	0.179433	0.48	1	280	2001/3/2	120	HIC	HIC	1	3	2	through_main
523	MediumVehicle	men	194.17	mex	207.73	281.6	74.79	217	13.56	74.91682	3.071424	0.304194	1.32	0.470323	0.92	1	280	2001/3/2	120	HIC	HIC	1	3	2	through_main
530	MediumVehicle	men	198.2	mex	216.86	283.06	54.6	299	18.66	54.658294	0.77783	0.255753	1.07	0.222676	0.58	1	280	2001/3/2	120	HIC	HIC	1	3	2	through_main
536	MediumVehicle	men	199.8	mex	218.13	283.12	55.6	293	18.33	55.665597	1.342167	0.323447	1.69	0.257713	0.68	1	280	2001/3/2	120	HIC	HIC	1	3	2	through_main
537	Car	men	200.51	mex	218.36	282.09	56.89	285	17.85	56.959333	2.97893	0.289158	0.79	0.279298	0.76	1	280	2001/3/2	120	HIC	HIC	1	3	2	through_main
540	Car	men	202.77	mex	220.09	282.06	58.59	278	17.32	58.661727	1.523325	0.267914	0.8	0.285971	0.93	1	280	2001/3/2	120	HIC	HIC	1	3	2	through_main
544	Car	men	205.89	mex	224.1	281.96	55.75	292	18.21	55.830068	0.686088	0.146233	0.47	0.245411	0.72	1	280	2001/3/2	120	HIC	HIC	1	3	2	through_main
546	Car	men	205.81	mex	222.2	283.85	62.34	262	16.39	62.429008	1.170402	0.131069	0.5	0.294618	0.76	1	280	2001/3/2	120	HIC	HIC	1	3	2	through_main
548	Car	men	207.1	mex	225.41	281.9	55.43	293	18.31	55.49471	2.109829	0.277816	0.58	0.221775	0.61	1	280	2001/3/2	120	HIC	HIC	1	3	2	through_main
553	MediumVehicle	men	208.83	mex	226.81	282.07	56.49	287	17.98	56.558606	1.127044	0.217979	0.58	0.305122	0.83	1	280	2001/3/2	120	HIC	HIC	1	3	2	through_main
555	Car	men	209.98	mex	228.08	284.21	56.52	289	18.1	56.588478	2.057528	0.210242	0.61	0.260277	0.56	1	280	2001/3/2	120	HIC	HIC	1	3	2	through_main
557	Car	men	210.04	mex	228.56	282.12	54.84	296	18.52	54.913074	1.106175	0.272804	0.52	0.270709	0.81	1	280	2001/3/2	120	HIC	HIC	1	3	2	through_main
560	Car	men	211.32	mex	229.88	282.06	54.71	297	18.56	54.779394	2.297006	0.279529	0.84	0.258586	0.83	1	280	2001/3/2	120	HIC	HIC	1	3	2	through_main
561	Car	men	213.94	mex	234.53	283.23	49.54	329	20.59	49.587842	4.052982	0.201611	0.74	0.183799	0.48	1	280	2001/3/2	120	HIC	HIC	1	3	2	through_main
566	Car	men	214.11	mex	231.71	281.94	57.67	282	17.6	57.730496	1.893852	0.142163	0.49	0.30039	0.77	1	280	2001/3/2	120	HIC	HIC	1	3	2	through_main
568	Car	men	215.28	mex	235.44	283.22	50.56	323	20.16	50.627368	4.417064	0.370093	0.91	0.230836	0.7	1	280	2001/3/2	120	HIC	HIC	1	3	2	through_main
570	Car	men	215.86	mex	232.92	281.76	59.46	273	17.06	59.544762	1.028107	0.283297	0.75	0.307546	0.82	1	280	2001/3/2	120	HIC	HIC	1	3	2	through_main
571	Car	men	216.74	mex	235.65	284.53	54.15	302	18.91	54.223609	6.697564	0.403146	1.15	0.217318	0.52	1	280	2001/3/2	120	HIC	HIC	1	3	2	through_main
572	MediumVehicle	men	217.76	mex	238.78	282.93	48.45	337	21.02	48.499169	2.126877	0.40724	1.7	0.194896	0.54	1	280	2001/3/2	120	HIC	HIC	1	3	2	through_main
576	Car	men	217.26	mex	234.4	281.81	59.18	274	17.14	59.261825	3.221448	0.272445	0.69	0.303796	0.78	1	280	2001/3/2	120	HIC	HIC	1	3	2	through_main
580	Car	men	218.64	mex	236.57	282.03	56.61	287	17.93	56.689617	4.412616	0.551951	1.64	0.238014	0.65	1	280	2001/3/2	120	HIC	HIC	1	3	2	through_main
581	Car	men	219.3	rex	237.4	284.23	56.53	290	18.1	56.574552	5.600775	0.478207	1.2	0.325138	1.07	1	280	2001/3/2	120	HIC	HIC	1	3	2	diverging
583	Car	men	219.05	mex	240.39	283.04	47.76	342	21.34	47.827105	1.863434	0.254561	0.72	0.225848	0.64	1	280	2001/3/2	120	HIC	HIC	1	3	2	through_main
584	Car	men	219.82	mex	237.97	281.97	55.95	291	18.15	56.04	4.001685	0.383093	1.17	0.26457	0.83	1	280	2001/3/2	120	HIC	HIC	1	3	2	through_main
586	HeavyVehicle	ren	220.82	mex	239.07	284.69	56.17	292	18.25	56.216678	4.17395	0.370651	1.1	0.328048	1.23	1	280	2001/3/2	120	HIC	HIC	1	3	2	merging
590	Car	men	222.18	mex	243.49	283.19	47.83	341	21.31	47.885953	1.363085	0.216422	0.54	0.206481	0.59	1	280	2001/3/2	120	HIC	HIC	1	3	2	through_main
594	Car	men	222.85	mex	242.16	284.4	53.02	309	19.31	53.1011	4.54299	0.314466	0.91	0.243754	0.64	1	280	2001/3/2	120	HIC	HIC	1	3	2	through_main
599	MediumVehicle	men	224.64	mex	244.58	283.29	51.15	319	19.94	51.204577	0.978882	0.273166	1.01	0.22069	0.6	1	280	2001/3/2	120	HIC	HIC	1	3	2	through_main
602	Car	men	224.87	mex	240.24	281.55	65.95	246	15.37	66.038862	2.815955	0.25939	0.53	0.38126	0.86	1	280	2001/3/2	120	HIC	HIC	1	3	2	through_main
603	Car	men	224.68	mex	243.24	285.07	55.29	297	18.56	55.358687	4.8925	0.436162	1.11	0.25936	0.9	1	280	2001/3/2	120	HIC	HIC	1	3	2	through_main
606	Car	men	225.83	mex	245.68	283.29	51.37	318	19.85	51.432547	0.85847	0.224811	0.72	0.227736	0.69	1	280	2001/3/2	120	HIC	HIC	1	3	2	through_main
607	Car	ren	226.23	mex	245.45	284.64	53.29	308	19.22	53.359156	5.638998	0.486558	0.92	0.266526	1.96	1	280	2001/3/2	120	HIC	HIC	1	3	2	merging
610	Car	men	226.48	mex	242.22	281.67	64.4	252	15.74	64.475159	4.856601	0.327619	1.08	0.332619	1.15	1	280	2001/3/2	120	HIC	HIC	1	3	2	through_main
612	Car	ren	228	mex	246.89	284.51	54.21	303	18.89	54.284422	5.499964	0.364785	0.75	0.232178	2.12	1	280	2001/3/2	120	HIC	HIC	1	3	2	merging
613	Car	men	228.08	mex	247.02	283.13	53.83	303	18.94	53.890528	1.58658	0.250264	0.69	0.214224	0.57	1	280	2001/3/2	120	HIC	HIC	1	3	2	through_main
617	MediumVehicle	men	230.71	rex	250.67	283.59	51.16	319	19.96	51.20116	3.997538	0.374859	0.76	0.205517	0.7	1	280	2001/3/2	120	HIC	HIC	1	3	2	diverging
618	Car	men	231.79	mex	249.73	284.22	57.05	287	17.94	57.102195	8.958827	0.411324	0.75	0.26547	0.74	1	280	2001/3/2	120	HIC	HIC	1	3	2	through_main
620	Car	men	231.29	mex	249.23	283.24	56.85	287	17.94	56.921847	2.961108	0.221672	0.99	0.258049	0.6	1	280	2001/3/2	120	HIC	HIC	1	3	2	through_main
625	Car	men	230.88	mex	244.72	282.14	73.35	222	13.84	73.479144	2.328125	0.236937	0.61	0.449279	1.05	1	280	2001/3/2	120	HIC	HIC	1	3	2	through_main
626	Car	ren	233.36	mex	250.88	284.8	58.53	280	17.52	58.590571	9.369432	0.539143	1.28	0.283464	1.23	1	280	2001/3/2	120	HIC	HIC	1	3	2	merging
630	Car	men	233.69	mex	250.6	282.89	60.22	271	16.91	60.283395	1.715164	0.192435	0.77	0.304465	0.64	1	280	2001/3/2	120	HIC	HIC	1	3	2	through_main
634	Car	men	235.8	mex	252.56	283.09	60.78	268	16.76	60.85291	2.388568	0.145485	0.42	0.262127	0.65	1	280	2001/3/2	120	HIC	HIC	1	3	2	through_main
637	Car	men	236.17	mex	253.96	284.61	57.6	285	17.79	57.680772	3.179176	0.277404	0.64	0.262632	0.6	1	280	2001/3/2	120	HIC	HIC	1	3	2	through_main
639	Car	men	238.32	mex	256.17	281.82	56.83	285	17.85	56.916211	10.976585	0.499088	1.26	0.247895	0.7	1	280	2001/3/2	120	HIC	HIC	1	3	2	through_main
640	Car	men	237.45	mex	253.5	283.06	63.46	257	16.05	63.556576	2.705208	0.210895	0.71	0.344553	0.86	1	280	2001/3/2	120	HIC	HIC	1	3	2	through_main
641	Car	men	238.61	mex	255.11	283.07	61.78	264	16.5	61.853826	2.16408	0.240909	0.65	0.326629	0.86	1	280	2001/3/2	120	HIC	HIC	1	3	2	through_main
643	Car	ren	240.82	mex	258.3	284.97	58.7	280	17.48	58.771857	4.222584	0.397786	1.42	0.332286	1.83	1	280	2001/3/2	120	HIC	HIC	1	3	2	merging
644	Car	men	239.55	mex	256.63	284.42	59.95	273	17.08	60.029377	1.548308	0.170037	0.69	0.255128	0.54	1	280	2001/3/2	120	HIC	HIC	1	3	2	through_main
653	MediumVehicle	men	242.18	mex	259.2	281.99	59.66	272	17.02	59.735588	3.027286	0.235515	0.85	0.30614	0.67	1	280	2001/3/2	120	HIC	HIC	1	3	2	through_main
657	Car	men	243.16	rex	260.09	283.71	60.31	271	16.93	60.382583	6.319465	0.607159	1.35	0.305978	0.63	1	280	2001/3/2	120	HIC	HIC	1	3	2	diverging
658	Car	men	243.47	mex	259.11	283.38	65.23	251	15.64	65.339482	4.851817	0.295896	0.6	0.328287	0.64	1	280	2001/3/2	120	HIC	HIC	1	3	2	through_main
667	Car	ren	248.14	mex	264.14	284.1	63.94	256	16	64.04332	10.505511	0.580898	1.09	0.363906	1.25	1	280	2001/3/2	120	HIC	HIC	1	3	2	merging
669	Bus	men	246.25	mex	261.64	282.97	66.19	247	15.39	66.292024	2.043415	0.2883	1.02	0.33919	0.73	1	280	2001/3/2	120	HIC	HIC	1	3	2	through_main
676	Car	men	250.4	mex	266.87	284.02	62.06	264	16.47	62.15197	15.536311	0.725833	1.71	0.361629	1.14	1	280	2001/3/2	120	HIC	HIC	1	3	2	through_main
677	Car	ren	251.52	mex	269.83	284.58	55.95	293	18.31	56.001843	11.257352	0.534983	1.22	0.360546	1.47	1	280	2001/3/2	120	HIC	HIC	1	3	2	merging
690	Car	men	253.25	mex	266.79	281.52	74.88	217	13.54	75.008479	1.756951	0.206129	0.71	0.412074	0.79	1	280	2001/3/2	120	HIC	HIC	1	3	2	through_main
692	Car	men	254	mex	267.64	282.15	74.47	219	13.64	74.604749	2.801256	0.333562	1	0.358904	0.85	1	280	2001/3/2	120	HIC	HIC	1	3	2	through_main
695	Car	men	255.76	mex	271.73	283.04	63.79	255	15.97	63.878902	3.933581	0.412275	0.66	0.317765	0.87	1	280	2001/3/2	120	HIC	HIC	1	3	2	through_main
698	Car	men	256.13	mex	270.85	284.16	69.48	236	14.72	69.592246	4.194224	0.34089	1.74	0.361653	0.85	1	280	2001/3/2	120	HIC	HIC	1	3	2	through_main
703	Car	men	258.86	mex	272.77	281.53	72.86	222	13.91	72.984324	2.495288	0.250856	0.68	0.454099	1.05	1	280	2001/3/2	120	HIC	HIC	1	3	2	through_main
706	Car	men	260.24	mex	276.32	283.46	63.47	258	16.08	63.569961	1.611329	0.198566	0.7	0.27593	0.71	1	280	2001/3/2	120	HIC	HIC	1	3	2	through_main
707	Car	men	260.72	mex	275.36	281.87	69.31	234	14.64	69.420427	1.662831	0.186966	0.44	0.336068	0.73	1	280	2001/3/2	120	HIC	HIC	1	3	2	through_main
710	Car	men	261.55	mex	277.28	282.99	64.79	252	15.73	64.889563	1.50774	0.25254	0.83	0.316905	0.7	1	280	2001/3/2	120	HIC	HIC	1	3	2	through_main
718	MediumVehicle	men	266.06	mex	282.91	284.71	60.83	270	16.85	60.913111	6.010728	0.422222	1.07	0.378407	0.79	1	280	2001/3/2	120	HIC	HIC	1	3	2	through_main
723	Car	men	266.56	mex	279.36	281.65	79.19	205	12.8	79.30639	2.150753	0.19522	0.52	0.518293	1.29	1	280	2001/3/2	120	HIC	HIC	1	3	2	through_main
729	Car	men	268.62	mex	280.7	282.95	84.36	194	12.08	84.497629	4.322363	0.361134	0.93	0.476186	1.21	1	280	2001/3/2	120	HIC	HIC	1	3	2	through_main
730	Car	ren	270.23	mex	284.74	284.78	70.63	232	14.51	70.800216	7.927114	0.812586	1.79	0.491983	2.28	1	280	2001/3/2	120	HIC	HIC	1	3	2	merging
733	MediumVehicle	men	270.5	mex	284.83	282.78	71.06	230	14.33	71.147304	2.037097	0.283478	0.94	0.489348	1.1	1	280	2001/3/2	120	HIC	HIC	1	3	2	through_main
743	HeavyVehicle	ren	276.21	mex	295.32	284.8	53.67	306	19.11	53.742516	3.48894	0.336601	2.09	0.283987	1.85	1	280	2001/3/2	120	HIC	HIC	1	3	2	merging
747	MediumVehicle	men	277.13	mex	294.54	283.57	58.63	278	17.41	58.701691	8.138311	0.670791	4.28	0.276043	0.79	1	280	2001/3/2	120	HIC	HIC	1	3	2	through_main
750	Car	men	277.09	mex	290.98	282.8	73.3	222	13.89	73.425946	4.990945	0.414775	0.97	0.396351	0.8	1	280	2001/3/2	120	HIC	HIC	1	3	2	through_main
763	MediumVehicle	men	283.64	mex	297.69	282.91	72.46	225	14.05	72.576933	1.904933	0.344267	1.31	0.395778	0.88	1	280	2001/3/2	120	HIC	HIC	1	3	2	through_main
770	Car	men	285.64	rex	299.36	283.32	74.33	220	13.72	74.382091	6.248129	0.522455	0.42	0.363909	0.95	1	280	2001/3/2	120	HIC	HIC	1	3	2	diverging
6	MediumVehicle	men	0.56	mex	20.54	285.51	51.45	320	19.98	51.506906	1.380213	0.350562	1.04	0.229438	0.67	1	280	2001/3/2	120	HIC	HIC	1	3	2	through_main
10	Car	ren	4.23	mex	23.06	286.07	54.69	301	18.83	54.750764	13.840658	0.641196	1.73	0.25598	0.88	1	280	2001/3/2	120	HIC	HIC	1	3	2	merging
57	HeavyVehicle	ren	1.69	mex	23.48	286.36	47.31	349	21.79	47.367622	5.011063	0.407192	1.46	0.217192	1.23	1	280	2001/3/2	120	HIC	HIC	1	3	2	merging
64	MediumVehicle	ren	9.47	mex	30.76	286.24	48.4	341	21.29	48.46522	5.217426	0.435249	2.46	0.273079	1.65	1	280	2001/3/2	120	HIC	HIC	1	3	2	merging
67	HeavyVehicle	men	9.03	mex	27.78	285.62	54.84	300	18.75	54.935433	2.512852	0.4156	1.14	0.273333	0.66	1	280	2001/3/2	120	HIC	HIC	1	3	2	through_main
70	Car	ren	11.85	mex	32.28	286.45	50.46	327	20.43	50.505352	3.034543	0.31474	0.96	0.234587	1.72	1	280	2001/3/2	120	HIC	HIC	1	3	2	merging
71	Car	men	9.76	mex	24.36	284.44	70.14	234	14.6	70.235556	2.643758	0.319231	0.84	0.373675	0.72	1	280	2001/3/2	120	HIC	HIC	1	3	2	through_main
75	Car	ren	13.97	mex	34.1	286.51	51.25	322	20.13	51.299814	2.893165	0.212422	0.87	0.21736	1.41	1	280	2001/3/2	120	HIC	HIC	1	3	2	merging
76	Car	ren	7.09	mex	29.01	286.58	47.07	351	21.92	47.136097	7.178434	0.356068	1.44	0.2	0.67	1	280	2001/3/2	120	HIC	HIC	1	3	2	merging
77	Car	men	12.95	mex	30.03	285.38	60.15	274	17.08	60.235693	3.036535	0.258066	0.67	0.282701	0.83	1	280	2001/3/2	120	HIC	HIC	1	3	2	through_main
78	Car	ren	15.45	mex	34.03	286.17	55.44	298	18.58	55.501577	5.201046	0.343356	1.08	0.341409	2.49	1	280	2001/3/2	120	HIC	HIC	1	3	2	merging
83	MediumVehicle	men	14.91	mex	32.41	285.62	58.77	280	17.5	58.843393	1.787606	0.319286	1.05	0.267964	0.66	1	280	2001/3/2	120	HIC	HIC	1	3	2	through_main
87	Car	men	15.64	mex	28.88	284.38	77.31	212	13.24	77.419481	1.077368	0.19283	0.44	0.433632	0.83	1	280	2001/3/2	120	HIC	HIC	1	3	2	through_main
88	HeavyVehicle	ren	18.73	mex	38.79	286.47	51.41	321	20.06	51.453396	2.253174	0.428816	1.94	0.223427	1.25	1	280	2001/3/2	120	HIC	HIC	1	3	2	merging
92	Car	men	17.06	mex	32.72	284.9	65.49	250	15.66	65.59492	1.892145	0.25192	0.47	0.24632	0.59	1	280	2001/3/2	120	HIC	HIC	1	3	2	through_main
94	Car	ren	21.08	mex	40.5	286.26	53.08	311	19.42	53.133312	1.468796	0.283248	0.66	0.252347	1.53	1	280	2001/3/2	120	HIC	HIC	1	3	2	merging
99	MediumVehicle	ren	23.04	mex	40.98	286.2	57.45	287	17.94	57.518571	2.278837	0.260906	0.81	0.33784	1.26	1	280	2001/3/2	120	HIC	HIC	1	3	2	merging
101	MediumVehicle	men	23.63	mex	45.21	286.63	47.81	346	21.58	47.855434	2.490886	0.448006	2.92	0.200491	0.64	1	280	2001/3/2	120	HIC	HIC	1	3	2	through_main
111	Car	men	26.8	mex	45.44	285.46	55.12	298	18.64	55.18849	6.842671	0.780067	1.15	0.238087	0.73	1	280	2001/3/2	120	HIC	HIC	1	3	2	through_main
113	Car	men	25.32	mex	38.62	285.71	77.31	213	13.3	77.43169	0.865444	0.156761	0.65	0.448498	0.96	1	280	2001/3/2	120	HIC	HIC	1	3	2	through_main
114	Car	men	26.32	mex	40.37	284.41	72.84	225	14.05	72.958933	0.500045	0.132444	0.34	0.386133	1.01	1	280	2001/3/2	120	HIC	HIC	1	3	2	through_main
119	MediumVehicle	ren	30.18	mex	51.47	286.33	48.41	341	21.29	48.467977	3.748085	0.257859	0.84	0.202463	1.3	1	280	2001/3/2	120	HIC	HIC	1	3	2	merging
124	Car	men	31.32	mex	52.68	286.66	48.33	342	21.36	48.377982	3.001062	0.234357	0.7	0.238363	0.7	1	280	2001/3/2	120	HIC	HIC	1	3	2	through_main
127	Car	ren	34.49	mex	54.74	286	50.85	324	20.25	50.921821	3.856646	0.400586	1.32	0.219506	0.99	1	280	2001/3/2	120	HIC	HIC	1	3	2	merging
128	Car	men	31.87	mex	48.34	285.6	62.41	264	16.47	62.510795	1.656209	0.247955	0.43	0.324129	0.96	1	280	2001/3/2	120	HIC	HIC	1	3	2	through_main
130	Car	men	32.07	mex	45.25	284.51	77.71	211	13.18	77.825877	3.196219	0.263033	0.67	0.444976	1.18	1	280	2001/3/2	120	HIC	HIC	1	3	2	through_main
134	Car	men	33.41	mex	52.14	286.28	55.03	300	18.73	55.147	6.707184	0.575067	1.27	0.288733	0.92	1	280	2001/3/2	120	HIC	HIC	1	3	2	through_main
136	Car	men	33.85	mex	49.67	285.07	64.84	253	15.82	64.932885	2.966716	0.393992	0.76	0.317945	0.67	1	280	2001/3/2	120	HIC	HIC	1	3	2	through_main
138	Car	men	34.39	mex	50.63	285.73	63.32	260	16.24	63.4315	2.584957	0.573577	1.73	0.270538	0.99	1	280	2001/3/2	120	HIC	HIC	1	3	2	through_main
143	Car	men	35.83	mex	48.94	284.1	77.97	210	13.11	78.115762	1.494951	0.211619	0.29	0.452429	1.05	1	280	2001/3/2	120	HIC	HIC	1	3	2	through_main
148	MediumVehicle	men	40.1	mex	59.25	286.75	53.92	306	19.15	54.016993	1.168434	0.427418	1.41	0.221993	0.57	1	280	2001/3/2	120	HIC	HIC	1	3	2	through_main
150	MediumVehicle	men	40.02	mex	56.56	285.7	62.19	264	16.54	62.258333	4.988519	0.410606	1.16	0.34428	0.86	1	280	2001/3/2	120	HIC	HIC	1	3	2	through_main
155	Car	men	41.25	mex	60.31	286.56	54.12	305	19.06	54.19282	1.797027	0.372098	1.13	0.290361	0.98	1	280	2001/3/2	120	HIC	HIC	1	3	2	through_main
156	Car	men	41.08	mex	54.72	283.95	74.95	218	13.64	75.065321	0.898918	0.139587	0.67	0.402248	1.07	1	280	2001/3/2	120	HIC	HIC	1	3	2	through_main
157	MediumVehicle	men	42.35	mex	59.23	285.6	60.94	270	16.88	61.009407	1.797199	0.227259	0.82	0.281667	0.68	1	280	2001/3/2	120	HIC	HIC	1	3	2	through_main
165	Car	men	45.69	mex	59.02	284.48	76.85	213	13.33	76.966761	1.069263	0.212347	0.3	0.45939	0.9	1	280	2001/3/2	120	HIC	HIC	1	3	2	through_main
168	Car	ren	50.2	mex	65.9	286.25	65.62	251	15.7	65.727849	5.693426	0.398247	1.37	0.318924	1.32	1	280	2001/3/2	120	HIC	HIC	1	3	2	merging
174	Car	ren	51.93	mex	68.19	285.72	63.24	261	16.26	63.312146	4.863499	0.319962	1.14	0.329387	1.54	1	280	2001/3/2	120	HIC	HIC	1	3	2	merging
177	Car	ren	53.91	mex	69.57	286.09	65.76	250	15.66	65.85012	4.037996	0.38836	1.01	0.42704	1.95	1	280	2001/3/2	120	HIC	HIC	1	3	2	merging
187	Car	men	57.93	mex	72.91	284.35	68.37	240	14.98	68.483375	2.085098	0.250125	0.66	0.353542	0.83	1	280	2001/3/2	120	HIC	HIC	1	3	2	through_main
189	Car	ren	63.27	mex	78.75	286.39	66.63	247	15.48	66.726559	9.938044	0.680567	2.25	0.366316	0.9	1	280	2001/3/2	120	HIC	HIC	1	3	2	merging
190	Car	men	59.25	mex	74.12	284	68.76	238	14.87	68.882101	2.115442	0.402437	0.88	0.33395	0.8	1	280	2001/3/2	120	HIC	HIC	1	3	2	through_main
192	Bus	men	60.08	mex	73.82	285.64	74.83	220	13.74	74.938091	1.381881	0.212136	0.7	0.452182	0.81	1	280	2001/3/2	120	HIC	HIC	1	3	2	through_main
195	Car	men	60.29	mex	74.93	284.76	70.02	234	14.64	70.127778	4.247279	0.422094	0.51	0.400342	0.94	1	280	2001/3/2	120	HIC	HIC	1	3	2	through_main
197	Car	men	60.19	mex	71.32	286.51	92.62	178	11.13	92.796011	1.800916	0.254888	0.7	0.595899	1.24	1	280	2001/3/2	120	HIC	HIC	1	3	2	through_main
199	Car	men	61.98	mex	75.7	285.66	74.94	220	13.72	75.047136	0.956235	0.148955	0.45	0.453318	0.89	1	280	2001/3/2	120	HIC	HIC	1	3	2	through_main
200	Car	ren	65.36	mex	85.63	286.52	50.89	325	20.27	50.922062	2.58864	0.272769	0.73	0.228985	0.9	1	280	2001/3/2	120	HIC	HIC	1	3	2	merging
202	Car	ren	66.78	mex	86.29	286.15	52.78	313	19.51	52.844217	4.844199	0.523099	1.25	0.266709	1.16	1	280	2001/3/2	120	HIC	HIC	1	3	2	merging
207	Car	ren	68.71	mex	90.13	286.46	48.15	343	21.42	48.205656	2.410613	0.350408	1.08	0.241312	1.8	1	280	2001/3/2	120	HIC	HIC	1	3	2	merging
209	MediumVehicle	men	67.38	mex	85.27	285.26	57.39	286	17.89	57.467692	1.529069	0.243671	0.45	0.233636	0.64	1	280	2001/3/2	120	HIC	HIC	1	3	2	through_main
210	Car	men	67.82	mex	88.38	286.82	50.22	329	20.56	50.272523	1.661912	0.176535	0.57	0.223252	0.63	1	280	2001/3/2	120	HIC	HIC	1	3	2	through_main
215	Car	ren	70.93	mex	92.3	286.57	48.26	342	21.37	48.332719	5.773964	0.313421	0.77	0.225088	1.33	1	280	2001/3/2	120	HIC	HIC	1	3	2	merging
217	Car	men	69.94	mex	88.76	285.63	54.66	301	18.82	54.732292	1.973785	0.256445	0.54	0.282492	0.68	1	280	2001/3/2	120	HIC	HIC	1	3	2	through_main
218	Car	men	69.53	rex	88.98	286.55	53.02	311	19.45	53.070868	6.281143	0.542186	1.11	0.32836	0.86	1	280	2001/3/2	120	HIC	HIC	1	3	2	diverging
220	Car	ren	72.57	mex	94.2	286.55	47.7	346	21.63	47.747746	4.664172	0.319017	0.92	0.263671	1.4	1	280	2001/3/2	120	HIC	HIC	1	3	2	merging
222	Car	men	71.8	mex	90.74	285.57	54.29	303	18.94	54.356898	2.149178	0.38637	0.95	0.224587	0.54	1	280	2001/3/2	120	HIC	HIC	1	3	2	through_main
225	Car	men	73.28	mex	92.36	285.29	53.82	305	19.08	53.890951	9.349327	0.953016	2.24	0.23141	0.7	1	280	2001/3/2	120	HIC	HIC	1	3	2	through_main
226	Car	ren	74.03	mex	93.51	286.07	52.87	312	19.48	52.948622	7.712452	0.725897	1.84	0.278878	1.11	1	280	2001/3/2	120	HIC	HIC	1	3	2	merging
229	Car	men	72.24	mex	84.61	284.28	82.76	198	12.37	82.897778	2.953771	0.307323	0.85	0.49096	1.1	1	280	2001/3/2	120	HIC	HIC	1	3	2	through_main
238	Car	men	77.47	rex	96.85	286.7	53.27	310	19.38	53.317516	4.010127	0.408484	0.42	0.290032	1.03	1	280	2001/3/2	120	HIC	HIC	1	3	2	diverging
244	Car	ren	81.73	mex	99.18	286.22	59.03	280	17.45	59.104929	3.964208	0.253429	0.53	0.339107	1.26	1	280	2001/3/2	120	HIC	HIC	1	3	2	merging
247	Car	ren	84.04	mex	101.04	286.13	60.61	272	17	60.684706	2.955138	0.296618	0.94	0.291103	1.58	1	280	2001/3/2	120	HIC	HIC	1	3	2	merging
252	Car	men	83.15	mex	96.85	285.26	74.95	219	13.7	75.050594	2.681995	0.258813	0.43	0.407215	0.96	1	280	2001/3/2	120	HIC	HIC	1	3	2	through_main
255	Car	ren	86.25	mex	105.06	286.23	54.78	301	18.81	54.852259	6.254094	0.379468	0.94	0.205449	1.61	1	280	2001/3/2	120	HIC	HIC	1	3	2	merging
256	Car	men	86.11	mex	103.73	286.79	58.59	282	17.62	58.673262	4.42739	0.250496	0.71	0.265532	0.54	1	280	2001/3/2	120	HIC	HIC	1	3	2	through_main
257	Car	men	84.96	mex	98.56	285.47	75.58	218	13.6	75.696284	2.873509	0.477248	1.08	0.422202	0.89	1	280	2001/3/2	120	HIC	HIC	1	3	2	through_main
263	MediumVehicle	men	88.4	mex	104.92	285.22	62.17	264	16.52	62.23447	0.749862	0.188409	0.66	0.304015	0.72	1	280	2001/3/2	120	HIC	HIC	1	3	2	through_main
265	MediumVehicle	men	88.86	mex	106.34	286.84	59.09	279	17.48	59.165376	3.352217	0.489032	2.5	0.23448	0.62	1	280	2001/3/2	120	HIC	HIC	1	3	2	through_main
267	Car	men	87.61	mex	98.33	283.9	95.35	172	10.72	95.54186	1.464768	0.262267	1	0.627209	1.23	1	280	2001/3/2	120	HIC	HIC	1	3	2	through_main
269	MediumVehicle	men	90.59	mex	106.79	285.41	63.41	259	16.2	63.493436	0.77033	0.232162	0.76	0.319961	0.76	1	280	2001/3/2	120	HIC	HIC	1	3	2	through_main
272	Car	men	91.7	rex	110.53	286.2	54.71	301	18.83	54.776678	11.786501	0.627375	1.05	0.324219	1.08	1	280	2001/3/2	120	HIC	HIC	1	3	2	diverging
277	Car	men	92.34	mex	105.88	284.3	75.62	217	13.54	75.748387	0.785567	0.236221	0.64	0.481797	1.31	1	280	2001/3/2	120	HIC	HIC	1	3	2	through_main
280	Car	ren	96.2	mex	114.68	285.98	55.72	296	18.48	55.78902	3.781528	0.318919	0.89	0.252905	1.36	1	280	2001/3/2	120	HIC	HIC	1	3	2	merging
286	Car	men	96.83	mex	116.01	286.49	53.76	307	19.18	53.863322	8.407366	0.387785	1.31	0.232117	0.76	1	280	2001/3/2	120	HIC	HIC	1	3	2	through_main
293	Car	ren	98.26	mex	117.37	286.62	54.02	305	19.11	54.088623	6.672494	0.409016	1.04	0.269475	1.7	1	280	2001/3/2	120	HIC	HIC	1	3	2	merging
294	HeavyVehicle	men	98.6	mex	117.18	285.3	55.27	298	18.58	55.335872	1.530067	0.203121	0.39	0.272886	0.69	1	280	2001/3/2	120	HIC	HIC	1	3	2	through_main
301	Car	men	99.62	mex	113.3	284.33	74.82	219	13.68	74.979863	5.836778	0.394338	1.06	0.416119	1.06	1	280	2001/3/2	120	HIC	HIC	1	3	2	through_main
306	Car	men	101.98	mex	119.04	285.57	60.26	273	17.06	60.330586	1.464953	0.234396	0.72	0.266264	0.67	1	280	2001/3/2	120	HIC	HIC	1	3	2	through_main
308	Car	men	101.83	mex	115.74	284.12	73.53	223	13.91	73.656816	4.318258	0.300673	0.87	0.379686	0.73	1	280	2001/3/2	120	HIC	HIC	1	3	2	through_main
314	Car	men	106.9	rex	127.17	286.25	50.84	324	20.27	50.87537	3.159889	0.460772	0.9	0.283333	0.62	1	280	2001/3/2	120	HIC	HIC	1	3	2	diverging
316	Car	men	105.56	mex	120.1	284.49	70.46	232	14.54	70.562328	1.103258	0.168276	0.61	0.400819	1.55	1	280	2001/3/2	120	HIC	HIC	1	3	2	through_main
317	Car	ren	107.67	mex	129.11	286.65	48.14	343	21.44	48.210292	3.94695	0.331312	1.02	0.264548	2.03	1	280	2001/3/2	120	HIC	HIC	1	3	2	merging
318	Car	men	108.42	mex	130.19	286.7	47.41	349	21.77	47.460544	5.158027	0.389484	1.03	0.200831	0.57	1	280	2001/3/2	120	HIC	HIC	1	3	2	through_main
322	Car	men	108.98	mex	125.25	285.26	63.13	260	16.27	63.229692	2.52695	0.188923	0.45	0.312192	0.69	1	280	2001/3/2	120	HIC	HIC	1	3	2	through_main
323	Car	men	109.42	mex	126.38	284.54	60.42	272	16.96	60.501985	3.301944	0.341728	1.09	0.305515	0.75	1	280	2001/3/2	120	HIC	HIC	1	3	2	through_main
331	Car	ren	113.24	mex	132.01	285.93	54.84	301	18.77	54.919767	6.184355	0.30598	0.93	0.24103	1.42	1	280	2001/3/2	120	HIC	HIC	1	3	2	merging
332	Car	men	112.49	mex	132.42	286.85	51.8	319	19.93	51.864734	1.748337	0.234734	0.57	0.209154	0.52	1	280	2001/3/2	120	HIC	HIC	1	3	2	through_main
338	Car	men	114.28	mex	130.51	285.47	63.34	260	16.23	63.441269	1.910103	0.267231	1.04	0.299538	0.65	1	280	2001/3/2	120	HIC	HIC	1	3	2	through_main
339	Car	ren	116.45	mex	134.78	286.26	56.22	293	18.33	56.279044	2.275794	0.351126	1.07	0.265631	0.98	1	280	2001/3/2	120	HIC	HIC	1	3	2	merging
340	Car	men	114.45	mex	129.4	284.78	68.56	239	14.95	68.653766	2.049111	0.201297	0.52	0.393222	0.81	1	280	2001/3/2	120	HIC	HIC	1	3	2	through_main
344	Car	men	115.95	mex	130.76	284.2	69.1	237	14.81	69.190464	0.971416	0.189451	0.59	0.355654	0.69	1	280	2001/3/2	120	HIC	HIC	1	3	2	through_main
346	Car	ren	117.6	mex	135.86	286.46	56.45	292	18.26	56.516473	4.277123	0.298048	1.24	0.236473	1.29	1	280	2001/3/2	120	HIC	HIC	1	3	2	merging
349	Car	ren	119.01	mex	136.97	286.14	57.37	287	17.96	57.44899	4.638447	0.378606	0.94	0.270662	1.44	1	280	2001/3/2	120	HIC	HIC	1	3	2	merging
351	MediumVehicle	men	117.95	mex	133.74	285.45	65.09	253	15.79	65.183241	0.810117	0.218893	0.71	0.34087	0.76	1	280	2001/3/2	120	HIC	HIC	1	3	2	through_main
356	Car	men	119.54	mex	135.41	285.48	64.76	254	15.87	64.854094	0.856867	0.165039	0.6	0.35252	0.83	1	280	2001/3/2	120	HIC	HIC	1	3	2	through_main
358	Car	men	120.89	rex	141.54	286.16	49.9	331	20.65	49.938338	2.001264	0.256375	0.49	0.262447	0.87	1	280	2001/3/2	120	HIC	HIC	1	3	2	diverging
361	Car	men	120.39	mex	137.39	284.2	60.2	272	17	60.293419	0.810328	0.290772	0.89	0.293088	0.64	1	280	2001/3/2	120	HIC	HIC	1	3	2	through_main
362	Car	men	121.14	mex	138.05	284.62	60.58	270	16.91	60.660222	1.739333	0.336111	0.57	0.298111	0.67	1	280	2001/3/2	120	HIC	HIC	1	3	2	through_main
364	Car	men	122.41	rex	140.6	286.37	56.69	291	18.19	56.706495	8.951595	0.717835	1.11	0.37646	0.8	1	280	2001/3/2	120	HIC	HIC	1	3	2	diverging
369	HeavyVehicle	men	124.75	mex	143.77	286.58	54.25	304	19.02	54.30852	1.305953	0.194145	0.78	0.215428	0.56	1	280	2001/3/2	120	HIC	HIC	1	3	2	through_main
375	Car	men	125.33	mex	138.72	285.27	76.71	215	13.39	76.81493	0.606423	0.189302	0.6	0.504837	1.14	1	280	2001/3/2	120	HIC	HIC	1	3	2	through_main
378	Car	men	126.38	mex	139.58	284.11	77.48	212	13.2	77.571792	8.095598	0.540613	0.27	0.506651	1.17	1	280	2001/3/2	120	HIC	HIC	1	3	2	through_main
379	MediumVehicle	men	127.73	mex	142.81	284.55	67.94	242	15.08	68.022479	0.930825	0.137438	0.41	0.357562	0.74	1	280	2001/3/2	120	HIC	HIC	1	3	2	through_main
382	MediumVehicle	ren	130.38	mex	147.36	285.97	60.65	271	16.98	60.731845	4.268267	0.377343	0.99	0.278598	1.47	1	280	2001/3/2	120	HIC	HIC	1	3	2	merging
392	Car	men	134.07	mex	148.77	284.52	69.67	235	14.7	69.777957	2.255053	0.217872	0.59	0.339106	0.94	1	280	2001/3/2	120	HIC	HIC	1	3	2	through_main
395	MediumVehicle	men	135.3	mex	150.42	285.39	67.95	242	15.12	68.046901	1.976504	0.221488	0.58	0.37314	0.78	1	280	2001/3/2	120	HIC	HIC	1	3	2	through_main
396	MediumVehicle	men	134.76	mex	148.36	285.83	75.68	218	13.6	75.789771	1.626897	0.295872	0.8	0.376881	1.01	1	280	2001/3/2	120	HIC	HIC	1	3	2	through_main
399	Car	men	135.97	mex	149.88	284.43	73.61	223	13.91	73.727399	1.282152	0.308341	1.01	0.388341	0.86	1	280	2001/3/2	120	HIC	HIC	1	3	2	through_main
402	MediumVehicle	men	137.55	mex	153.67	286.56	64	258	16.12	64.081628	0.759309	0.20593	0.64	0.31907	0.66	1	280	2001/3/2	120	HIC	HIC	1	3	2	through_main
404	Car	ren	140.91	mex	156.09	285.42	67.68	243	15.18	67.810823	9.230849	0.60284	1.72	0.459753	2.11	1	280	2001/3/2	120	HIC	HIC	1	3	2	merging
406	MediumVehicle	men	139.2	mex	154.22	284.33	68.17	241	15.02	68.283859	2.415699	0.231203	0.59	0.36361	0.86	1	280	2001/3/2	120	HIC	HIC	1	3	2	through_main
409	Car	men	140.41	mex	155.2	284.62	69.3	237	14.79	69.432278	2.103145	0.365907	1.03	0.41519	1.14	1	280	2001/3/2	120	HIC	HIC	1	3	2	through_main
410	Car	ren	142.85	mex	161.18	286.54	56.27	294	18.33	56.321565	4.657117	0.432517	1.75	0.277041	1.08	1	280	2001/3/2	120	HIC	HIC	1	3	2	merging
412	Car	men	140.1	mex	152.01	285.22	86.23	191	11.91	86.377016	2.14948	0.273089	0.59	0.55	1.1	1	280	2001/3/2	120	HIC	HIC	1	3	2	through_main
415	Car	ren	144.69	mex	165	286.48	50.77	325	20.31	50.844769	3.684417	0.282215	0.91	0.248	1.57	1	280	2001/3/2	120	HIC	HIC	1	3	2	merging
423	MediumVehicle	men	144.75	mex	161.54	285.72	61.27	268	16.79	61.350261	1.809295	0.212201	0.53	0.266642	0.68	1	280	2001/3/2	120	HIC	HIC	1	3	2	through_main
425	MediumVehicle	men	145.37	mex	165.67	286.77	50.88	324	20.3	50.946759	4.355031	0.298889	0.72	0.255556	0.81	1	280	2001/3/2	120	HIC	HIC	1	3	2	through_main
426	HeavyVehicle	ren	147.29	mex	166.94	286.41	52.49	314	19.65	52.55414	2.644754	0.345318	1.07	0.300701	1.75	1	280	2001/3/2	120	HIC	HIC	1	3	2	merging
427	Car	men	145.46	mex	159.33	284.38	73.82	222	13.87	73.915766	0.73816	0.253018	0.88	0.408514	0.92	1	280	2001/3/2	120	HIC	HIC	1	3	2	through_main
433	Car	men	147.46	mex	162.7	285.61	67.45	244	15.24	67.5575	4.159227	0.323074	0.47	0.344672	0.72	1	280	2001/3/2	120	HIC	HIC	1	3	2	through_main
435	MediumVehicle	men	149.88	mex	167.81	285.51	57.31	287	17.93	57.366341	0.689968	0.210732	0.69	0.248258	0.74	1	280	2001/3/2	120	HIC	HIC	1	3	2	through_main
439	HeavyVehicle	ren	152.76	mex	172.17	286.53	53.13	311	19.41	53.178039	3.849488	0.42299	1.11	0.219743	1.23	1	280	2001/3/2	120	HIC	HIC	1	3	2	merging
441	Car	men	151.07	mex	167.75	284.34	61.36	267	16.68	61.441985	3.047485	0.240524	0.84	0.290112	0.71	1	280	2001/3/2	120	HIC	HIC	1	3	2	through_main
443	Car	men	151.3	mex	169.04	285.63	57.94	284	17.74	58.012852	2.621123	0.455986	0.81	0.272007	0.73	1	280	2001/3/2	120	HIC	HIC	1	3	2	through_main
446	Car	ren	154.78	mex	174.09	285.47	53.22	309	19.31	53.270356	5.909253	0.332557	1.13	0.212654	0.96	1	280	2001/3/2	120	HIC	HIC	1	3	2	merging
448	Car	men	153.26	mex	169.15	284.56	64.47	255	15.89	64.576902	2.064174	0.278157	0.52	0.301569	0.78	1	280	2001/3/2	120	HIC	HIC	1	3	2	through_main
449	MediumVehicle	men	154.76	mex	172.88	285.69	56.75	290	18.12	56.820793	2.292304	0.220276	1.07	0.269379	0.71	1	280	2001/3/2	120	HIC	HIC	1	3	2	through_main
456	Car	men	156.26	mex	171.23	284.52	68.41	239	14.97	68.508703	0.94508	0.145481	0.38	0.351004	0.83	1	280	2001/3/2	120	HIC	HIC	1	3	2	through_main
458	Car	men	157.78	mex	172.65	284.56	68.9	238	14.87	68.985966	1.162361	0.199706	0.41	0.373445	0.8	1	280	2001/3/2	120	HIC	HIC	1	3	2	through_main
461	Car	ren	162.47	mex	180.16	286.41	58.3	283	17.69	58.382014	4.410844	0.313251	1.44	0.305901	1.65	1	280	2001/3/2	120	HIC	HIC	1	3	2	merging
462	Car	men	160.1	mex	175.49	284.48	66.54	246	15.39	66.632927	1.097668	0.252927	0.69	0.326016	0.69	1	280	2001/3/2	120	HIC	HIC	1	3	2	through_main
466	Car	men	160.99	mex	176.22	284.38	67.25	244	15.23	67.329139	1.049843	0.253074	0.65	0.385246	0.93	1	280	2001/3/2	120	HIC	HIC	1	3	2	through_main
472	Car	men	163.04	mex	178.64	284.19	65.59	250	15.6	65.68156	1.622701	0.18064	0.46	0.37232	0.84	1	280	2001/3/2	120	HIC	HIC	1	3	2	through_main
474	Car	ren	164.66	mex	185.29	286.55	50.02	330	20.63	50.088788	6.487912	0.426455	0.97	0.290303	1.23	1	280	2001/3/2	120	HIC	HIC	1	3	2	merging
477	Car	men	165.83	rex	187.52	286.9	47.62	347	21.69	47.669308	3.083162	0.275274	0.64	0.312334	0.96	1	280	2001/3/2	120	HIC	HIC	1	3	2	diverging
481	Car	ren	168.48	mex	189.13	286.13	49.89	330	20.65	49.951364	8.179857	0.463636	1.33	0.200182	1.23	1	280	2001/3/2	120	HIC	HIC	1	3	2	merging
484	Car	men	167.25	mex	186.71	286.96	53.09	311	19.46	53.162476	5.204679	0.378424	1.13	0.214341	0.52	1	280	2001/3/2	120	HIC	HIC	1	3	2	through_main
492	Car	men	171.4	mex	185.5	284.26	72.59	226	14.1	72.698894	1.889755	0.210664	0.47	0.365664	1	1	280	2001/3/2	120	HIC	HIC	1	3	2	through_main
494	Car	men	172.9	mex	187.15	284.66	71.95	228	14.25	72.064386	1.261845	0.193684	0.53	0.362368	0.86	1	280	2001/3/2	120	HIC	HIC	1	3	2	through_main
495	MediumVehicle	men	174.28	mex	192.23	285.54	57.25	288	17.95	57.282743	4.293058	0.347431	0.81	0.289306	0.74	1	280	2001/3/2	120	HIC	HIC	1	3	2	through_main
497	Car	men	175.72	mex	193.57	285.24	57.52	286	17.85	57.59049	3.712104	0.32993	0.78	0.276084	0.66	1	280	2001/3/2	120	HIC	HIC	1	3	2	through_main
501	Car	men	178.99	mex	192.88	284.17	73.66	223	13.89	73.766951	2.229757	0.320045	0.45	0.394933	0.81	1	280	2001/3/2	120	HIC	HIC	1	3	2	through_main
506	MediumVehicle	men	182.02	mex	198.93	285.57	60.79	271	16.91	60.860738	1.961957	0.212325	0.59	0.282804	0.7	1	280	2001/3/2	120	HIC	HIC	1	3	2	through_main
507	Car	men	182.29	mex	202.51	286.63	51.01	323	20.22	51.070062	1.678873	0.177647	0.67	0.245666	0.75	1	280	2001/3/2	120	HIC	HIC	1	3	2	through_main
508	Car	ren	184.23	mex	205.71	287.04	48.11	344	21.48	48.164884	4.776235	0.372849	1.38	0.275494	1.66	1	280	2001/3/2	120	HIC	HIC	1	3	2	merging
511	Car	men	184.48	mex	202.18	285.5	58.05	283	17.7	58.124629	1.124622	0.148975	0.67	0.242332	0.63	1	280	2001/3/2	120	HIC	HIC	1	3	2	through_main
512	Car	men	183.95	mex	203.95	286.86	51.64	320	20	51.712	3.169092	0.615969	1.91	0.207313	0.52	1	280	2001/3/2	120	HIC	HIC	1	3	2	through_main
515	Car	men	184.87	mex	197.93	284.09	78.34	209	13.06	78.445694	1.331436	0.247033	0.55	0.420431	0.89	1	280	2001/3/2	120	HIC	HIC	1	3	2	through_main
517	Car	men	185.81	mex	202.93	285.36	60	274	17.12	60.075766	1.87767	0.30281	0.5	0.308248	0.76	1	280	2001/3/2	120	HIC	HIC	1	3	2	through_main
520	Car	men	186.08	mex	198.72	284.51	81.05	202	12.64	81.157624	1.987515	0.296089	0.86	0.559851	1.03	1	280	2001/3/2	120	HIC	HIC	1	3	2	through_main
522	Car	men	186.96	mex	204.06	285.58	60.12	273	17.1	60.198901	2.129342	0.349451	0.6	0.265348	0.73	1	280	2001/3/2	120	HIC	HIC	1	3	2	through_main
526	Car	men	188.81	mex	206.98	286.59	56.8	291	18.17	56.874742	2.671353	0.371856	0.84	0.277938	0.75	1	280	2001/3/2	120	HIC	HIC	1	3	2	through_main
527	Car	men	188.02	mex	202.49	284.5	70.77	231	14.47	70.874372	0.904035	0.156017	0.33	0.364026	0.83	1	280	2001/3/2	120	HIC	HIC	1	3	2	through_main
531	MediumVehicle	ren	191.59	mex	208.48	286.29	61.01	271	16.89	61.078893	4.039381	0.609631	1.92	0.312399	1.59	1	280	2001/3/2	120	HIC	HIC	1	3	2	merging
534	Car	men	192.17	mex	208.02	285.19	64.78	254	15.85	64.894134	7.030772	0.500906	1.16	0.33378	0.78	1	280	2001/3/2	120	HIC	HIC	1	3	2	through_main
538	MediumVehicle	ren	196.13	mex	211.59	286.26	66.69	248	15.46	66.770806	5.91239	0.450484	1.15	0.332581	1.93	1	280	2001/3/2	120	HIC	HIC	1	3	2	merging
542	Car	men	195.26	mex	209.06	284.33	74.14	221	13.8	74.261131	1.780628	0.264932	0.59	0.403665	0.83	1	280	2001/3/2	120	HIC	HIC	1	3	2	through_main
544	Car	men	196.55	mex	211.48	285.61	68.86	239	14.93	68.961004	1.11378	0.186904	0.76	0.356904	0.76	1	280	2001/3/2	120	HIC	HIC	1	3	2	through_main
546	Car	ren	198.82	mex	216.09	286.39	59.71	276	17.27	59.779239	5.103922	0.301377	0.72	0.311087	1.61	1	280	2001/3/2	120	HIC	HIC	1	3	2	merging
551	Car	ren	200.55	mex	218.78	286.43	56.57	292	18.23	56.678733	6.954629	0.431336	1.46	0.29524	1.62	1	280	2001/3/2	120	HIC	HIC	1	3	2	merging
552	Car	men	199.66	mex	217.59	286.8	57.57	287	17.93	57.678537	4.692269	0.43777	0.82	0.284808	0.71	1	280	2001/3/2	120	HIC	HIC	1	3	2	through_main
558	Car	ren	208.73	mex	226.58	286.37	57.75	285	17.85	57.823754	2.855094	0.335649	0.68	0.255158	1.28	1	280	2001/3/2	120	HIC	HIC	1	3	2	merging
559	MediumVehicle	men	207.81	mex	223.39	285.45	65.97	250	15.58	66.092	4.209506	0.4432	1.24	0.333	0.73	1	280	2001/3/2	120	HIC	HIC	1	3	2	through_main
562	Car	men	208.71	mex	222.26	284.67	75.6	217	13.55	75.709908	2.097635	0.574793	2.03	0.416682	1.11	1	280	2001/3/2	120	HIC	HIC	1	3	2	through_main
570	Car	ren	205.06	mex	221.33	286.16	63.33	261	16.27	63.411839	5.418585	0.378123	0.96	0.365709	1.35	1	280	2001/3/2	120	HIC	HIC	1	3	2	merging
571	Car	men	210.02	rex	229.37	286.2	53.24	309	19.35	53.297832	5.766977	0.519353	0.45	0.296181	0.77	1	280	2001/3/2	120	HIC	HIC	1	3	2	diverging
573	MediumVehicle	men	211.34	mex	227.33	284.79	64.1	256	15.99	64.182461	0.836101	0.235312	0.78	0.315625	0.66	1	280	2001/3/2	120	HIC	HIC	1	3	2	through_main
583	Car	men	214.19	mex	229	285.24	69.35	237	14.81	69.462996	2.387978	0.35443	0.88	0.322785	0.65	1	280	2001/3/2	120	HIC	HIC	1	3	2	through_main
584	Car	ren	215.84	mex	234.07	286.33	56.55	292	18.23	56.644178	5.466268	0.41024	1.04	0.267329	1.35	1	280	2001/3/2	120	HIC	HIC	1	3	2	merging
588	Car	ren	210.63	mex	226.02	285.66	66.82	246	15.39	66.965528	14.316848	0.854553	1.62	0.577846	1.68	1	280	2001/3/2	120	HIC	HIC	1	3	2	merging
592	Car	ren	218.84	mex	235.42	285.97	62.09	266	16.58	62.186729	6.365278	0.333759	1	0.355639	1.89	1	280	2001/3/2	120	HIC	HIC	1	3	2	merging
593	Car	men	217.11	rex	233.09	285.25	64.29	255	15.98	64.348824	7.626534	0.615569	1.02	0.339843	0.88	1	280	2001/3/2	120	HIC	HIC	1	3	2	diverging
598	MediumVehicle	men	219.84	mex	233.96	285.53	72.81	226	14.12	72.92677	2.621832	0.451504	1.08	0.378053	0.9	1	280	2001/3/2	120	HIC	HIC	1	3	2	through_main
603	MediumVehicle	men	222.06	mex	239.47	286.34	59.2	278	17.41	59.275252	1.059084	0.192266	0.49	0.250647	0.7	1	280	2001/3/2	120	HIC	HIC	1	3	2	through_main
609	MediumVehicle	men	223.97	mex	238.63	284.42	69.84	235	14.66	69.952085	3.042399	0.342213	1.02	0.375404	0.74	1	280	2001/3/2	120	HIC	HIC	1	3	2	through_main
611	Car	men	223.06	mex	235.9	284.46	79.72	206	12.84	79.848495	1.558718	0.186117	0.48	0.395777	1.12	1	280	2001/3/2	120	HIC	HIC	1	3	2	through_main
612	Car	men	224.14	mex	237.74	285.51	75.59	218	13.6	75.70156	2.774125	0.339404	0.82	0.47078	1.03	1	280	2001/3/2	120	HIC	HIC	1	3	2	through_main
617	Car	men	225.68	mex	240.07	284.23	71.11	231	14.39	71.221169	2.485752	0.254848	0.55	0.402294	0.97	1	280	2001/3/2	120	HIC	HIC	1	3	2	through_main
618	Car	men	226.56	mex	240.11	285.72	75.88	217	13.55	75.994839	2.954721	0.239862	0.63	0.397051	0.74	1	280	2001/3/2	120	HIC	HIC	1	3	2	through_main
620	Car	ren	229.31	mex	248.75	286.51	53.07	311	19.44	53.12582	1.705838	0.219421	0.54	0.301286	1.89	1	280	2001/3/2	120	HIC	HIC	1	3	2	merging
622	MediumVehicle	men	228.56	mex	246.77	286.92	56.73	291	18.21	56.799553	1.180454	0.265361	1.15	0.256838	0.78	1	280	2001/3/2	120	HIC	HIC	1	3	2	through_main
631	Car	men	230.27	mex	244.26	285.45	73.44	224	13.99	73.540982	2.403119	0.266116	1.07	0.441071	1.07	1	280	2001/3/2	120	HIC	HIC	1	3	2	through_main
632	MediumVehicle	men	231.36	mex	246.68	284.64	66.85	245	15.32	66.944612	1.503842	0.19151	0.58	0.306816	0.66	1	280	2001/3/2	120	HIC	HIC	1	3	2	through_main
636	Car	men	232.44	mex	247.6	284.75	67.61	242	15.16	67.70843	1.999135	0.202727	0.75	0.368471	0.93	1	280	2001/3/2	120	HIC	HIC	1	3	2	through_main
640	HeavyVehicle	men	234.57	mex	251.27	285.76	61.59	267	16.7	61.665019	0.599651	0.21412	0.66	0.288165	0.64	1	280	2001/3/2	120	HIC	HIC	1	3	2	through_main
645	Car	men	236.19	mex	252.88	286.48	61.82	267	16.69	61.903483	1.488996	0.252697	0.7	0.308464	0.7	1	280	2001/3/2	120	HIC	HIC	1	3	2	through_main
647	Car	men	235.44	mex	249.31	284.3	73.8	222	13.87	73.931351	1.331619	0.296532	0.76	0.380541	0.88	1	280	2001/3/2	120	HIC	HIC	1	3	2	through_main
649	Car	ren	239.72	mex	256.44	286.29	61.62	267	16.72	61.709176	4.841355	0.476891	1.64	0.356517	1.98	1	280	2001/3/2	120	HIC	HIC	1	3	2	merging
650	Car	men	237.28	mex	254.57	286.67	59.69	276	17.29	59.773442	1.071839	0.250362	0.52	0.277174	0.69	1	280	2001/3/2	120	HIC	HIC	1	3	2	through_main
654	MediumVehicle	men	239.24	mex	255.25	285.67	64.21	256	16.01	64.299883	0.653204	0.21582	0.51	0.299258	0.69	1	280	2001/3/2	120	HIC	HIC	1	3	2	through_main
658	Car	men	241.62	mex	258.55	285.86	60.77	271	16.93	60.865129	3.626231	0.408303	1.09	0.313801	1.09	1	280	2001/3/2	120	HIC	HIC	1	3	2	through_main
666	MediumVehicle	ren	246.87	mex	265.91	286.44	54.16	305	19.04	54.215607	2.310477	0.338361	1.57	0.279443	1.03	1	280	2001/3/2	120	HIC	HIC	1	3	2	merging
671	Car	men	246.14	mex	261.22	285.52	68.17	241	15.08	68.267718	1.499469	0.247344	0.78	0.3461	0.65	1	280	2001/3/2	120	HIC	HIC	1	3	2	through_main
672	Car	ren	248.71	mex	267.85	286.52	53.88	306	19.14	53.938464	2.179333	0.229771	1.06	0.253203	1.46	1	280	2001/3/2	120	HIC	HIC	1	3	2	merging
678	Car	ren	250.15	mex	268.77	286.82	55.45	298	18.62	55.479497	2.732004	0.515906	1.42	0.361477	1.51	1	280	2001/3/2	120	HIC	HIC	1	3	2	merging
679	Car	men	249.56	mex	265.89	285.49	62.94	261	16.33	63.023525	1.398317	0.212222	1.12	0.332146	0.83	1	280	2001/3/2	120	HIC	HIC	1	3	2	through_main
683	Car	men	250.65	mex	265.37	284.11	69.47	236	14.72	69.608686	8.171995	0.493644	1.13	0.332754	0.75	1	280	2001/3/2	120	HIC	HIC	1	3	2	through_main
685	Car	men	251.96	mex	267.37	284.41	66.44	247	15.41	66.539474	4.390891	0.266761	0.99	0.355587	0.77	1	280	2001/3/2	120	HIC	HIC	1	3	2	through_main
688	Car	men	252.69	mex	268.5	285.59	65.04	253	15.81	65.126008	0.668928	0.20415	0.75	0.315217	0.72	1	280	2001/3/2	120	HIC	HIC	1	3	2	through_main
690	Car	men	253.5	mex	270	285.71	62.35	264	16.5	62.450379	1.170392	0.26697	0.89	0.33572	0.84	1	280	2001/3/2	120	HIC	HIC	1	3	2	through_main
691	MediumVehicle	ren	255.32	mex	274.8	286.06	52.87	311	19.48	52.937267	3.597813	0.290772	1.07	0.21836	1.09	1	280	2001/3/2	120	HIC	HIC	1	3	2	merging
692	Car	ren	256.44	mex	273.9	286.23	59.03	279	17.46	59.126631	10.49944	0.644803	1.4	0.387921	1.58	1	280	2001/3/2	120	HIC	HIC	1	3	2	merging
699	Car	ren	258.53	mex	278.24	285.84	52.22	316	19.71	52.275095	3.433254	0.252373	1.05	0.302089	2.35	1	280	2001/3/2	120	HIC	HIC	1	3	2	merging
702	Car	ren	262.05	mex	281.7	286.32	52.47	315	19.65	52.532222	2.859124	0.307651	0.99	0.257905	1.26	1	280	2001/3/2	120	HIC	HIC	1	3	2	merging
705	Car	men	259.61	mex	277.34	285.58	58	283	17.73	58.06364	4.051099	0.373498	1.14	0.258021	0.76	1	280	2001/3/2	120	HIC	HIC	1	3	2	through_main
706	Car	ren	263.95	mex	283.76	286.39	52.04	317	19.81	52.111672	4.244142	0.298044	1.16	0.244543	1.29	1	280	2001/3/2	120	HIC	HIC	1	3	2	merging
708	Car	men	260.51	mex	278.07	286.33	58.7	281	17.56	58.805125	4.871599	0.463416	0.85	0.277829	0.7	1	280	2001/3/2	120	HIC	HIC	1	3	2	through_main
710	Car	men	260.34	mex	273.56	283.95	77.31	212	13.22	77.448491	1.757716	0.25566	0.62	0.461321	0.89	1	280	2001/3/2	120	HIC	HIC	1	3	2	through_main
713	MediumVehicle	men	262.47	mex	279.28	285.54	61.16	269	16.81	61.245428	1.954613	0.361784	0.87	0.311004	0.71	1	280	2001/3/2	120	HIC	HIC	1	3	2	through_main
715	Car	men	262.68	rex	281.84	286.29	53.78	307	19.16	53.821954	6.650513	0.64127	1.35	0.312671	0.88	1	280	2001/3/2	120	HIC	HIC	1	3	2	diverging
719	MediumVehicle	ren	266.45	mex	284.2	285.8	57.98	284	17.75	58.059437	4.991036	0.316303	0.9	0.1975	0.86	1	280	2001/3/2	120	HIC	HIC	1	3	2	merging
721	Car	men	265.7	rex	285.47	286.13	52.1	316	19.77	52.135728	4.649602	0.622627	0.74	0.308196	0.9	1	280	2001/3/2	120	HIC	HIC	1	3	2	diverging
722	Car	ren	267.77	mex	285.12	285.96	59.33	277	17.35	59.415523	8.595013	0.46852	1.29	0.292924	1.4	1	280	2001/3/2	120	HIC	HIC	1	3	2	merging
723	Car	ren	269.35	mex	288.1	285.99	54.92	300	18.75	54.976167	11.2544	0.534233	1.51	0.278667	1.04	1	280	2001/3/2	120	HIC	HIC	1	3	2	merging
724	Car	men	265.66	mex	279.72	285.24	73.06	225	14.06	73.1864	3.443206	0.38	0.76	0.599244	1.38	1	280	2001/3/2	120	HIC	HIC	1	3	2	through_main
727	Car	men	268.85	mex	288.87	286.75	51.56	321	20.02	51.645576	5.723503	0.380592	1.28	0.214174	0.59	1	280	2001/3/2	120	HIC	HIC	1	3	2	through_main
735	Car	ren	271.75	mex	290.33	285.56	55.33	298	18.58	55.388087	4.87641	0.444262	1.61	0.312483	1.38	1	280	2001/3/2	120	HIC	HIC	1	3	2	merging
736	Car	men	270.4	mex	283.83	284.18	76.18	215	13.43	76.288791	2.253387	0.293953	0.45	0.407442	0.86	1	280	2001/3/2	120	HIC	HIC	1	3	2	through_main
737	MediumVehicle	men	271.38	mex	287.12	285.53	65.29	252	15.74	65.390238	1.831905	0.365992	0.95	0.299921	0.7	1	280	2001/3/2	120	HIC	HIC	1	3	2	through_main
749	MediumVehicle	men	277.61	mex	291	284.28	76.44	214	13.39	76.552757	1.242173	0.19528	0.37	0.413084	1.11	1	280	2001/3/2	120	HIC	HIC	1	3	2	through_main
750	HeavyVehicle	ren	279.78	mex	297.32	286.4	58.79	281	17.54	58.863915	1.966902	0.311673	1.66	0.260463	1.43	1	280	2001/3/2	120	HIC	HIC	1	3	2	merging
752	MediumVehicle	men	280.13	mex	293.63	284.46	75.9	216	13.5	76.008102	1.501699	0.197824	0.5	0.426019	0.97	1	280	2001/3/2	120	HIC	HIC	1	3	2	through_main
754	MediumVehicle	men	281.45	mex	298.26	286.09	61.27	269	16.81	61.350372	1.571824	0.262342	0.64	0.263234	0.78	1	280	2001/3/2	120	HIC	HIC	1	3	2	through_main
766	Car	men	280.3	mex	291.58	285.66	91.15	181	11.28	91.240884	6.326551	0.679613	0.78	0.593149	1.33	1	280	2001/3/2	120	HIC	HIC	1	3	2	through_main
775	MediumVehicle	men	284.16	mex	298.19	284.3	72.92	224	14.03	72.987321	2.25713	0.701116	2.2	0.405536	1	1	280	2001/3/2	120	HIC	HIC	1	3	2	through_main
48	MediumVehicle	men	5.26	mex	22.4	287.6	60.4	275	17.14	60.481455	1.364458	0.2228	0.66	0.255927	0.7	1	280	2001/3/2	120	HIC	HIC	1	3	2	through_main
63	Car	ren	1.52	mex	19.73	288.75	57.1	291	18.21	57.20701	9.382049	0.562955	1.12	0.23299	1.18	1	280	2001/3/2	120	HIC	HIC	1	3	2	merging
72	Car	ren	0.19	mex	19.16	288.87	54.8	304	18.97	54.857533	3.895457	0.402895	1.12	0.232204	0.93	1	280	2001/3/2	120	HIC	HIC	1	3	2	merging
77	Car	men	1.29	mex	18.21	288.61	61.43	271	16.92	61.552546	6.377897	0.640923	1.1	0.3031	0.98	1	280	2001/3/2	120	HIC	HIC	1	3	2	through_main
84	Car	men	6.01	mex	22.69	288.51	62.26	267	16.68	62.346704	2.441313	0.316442	0.59	0.270412	0.6	1	280	2001/3/2	120	HIC	HIC	1	3	2	through_main
88	Car	men	6.34	mex	23.21	287.87	61.43	270	16.87	61.519963	1.763267	0.29963	0.56	0.284259	0.74	1	280	2001/3/2	120	HIC	HIC	1	3	2	through_main
92	Car	men	7.51	mex	23.94	288.66	63.24	263	16.43	63.324487	0.941373	0.198783	0.62	0.304867	0.62	1	280	2001/3/2	120	HIC	HIC	1	3	2	through_main
95	Car	men	7.74	mex	24.65	287.76	61.25	271	16.91	61.349557	3.743345	0.34476	0.47	0.285314	0.68	1	280	2001/3/2	120	HIC	HIC	1	3	2	through_main
97	Car	men	8.63	mex	25.25	288.93	62.58	266	16.62	62.673233	1.302358	0.217105	0.47	0.31312	0.64	1	280	2001/3/2	120	HIC	HIC	1	3	2	through_main
105	Car	men	10.11	mex	26.17	287.75	64.51	257	16.06	64.600895	3.841924	0.29393	0.57	0.315525	0.73	1	280	2001/3/2	120	HIC	HIC	1	3	2	through_main
109	Car	men	12.18	mex	27.97	287.96	65.67	252	15.79	65.74873	2.210888	0.269087	0.65	0.357421	0.74	1	280	2001/3/2	120	HIC	HIC	1	3	2	through_main
111	HeavyVehicle	men	12.62	mex	29.07	289.5	63.34	263	16.45	63.415665	2.190149	0.172471	0.53	0.307681	0.7	1	280	2001/3/2	120	HIC	HIC	1	3	2	through_main
116	Car	men	15.29	mex	28.88	288.12	76.28	218	13.59	76.377798	5.468305	0.372339	0.22	0.453119	0.83	1	280	2001/3/2	120	HIC	HIC	1	3	2	through_main
121	Car	ren	23.15	mex	40.12	288.97	61.28	272	16.97	61.34864	3.287637	0.299779	0.81	0.322757	1.86	1	280	2001/3/2	120	HIC	HIC	1	3	2	merging
122	Car	men	15.64	mex	26.82	288.82	93.02	179	11.18	93.163352	3.333866	0.312682	0.3	0.634804	1.22	1	280	2001/3/2	120	HIC	HIC	1	3	2	through_main
127	Car	men	17.54	mex	32.34	289.39	70.36	237	14.8	70.47557	3.000008	0.257046	0.44	0.329494	0.69	1	280	2001/3/2	120	HIC	HIC	1	3	2	through_main
128	Car	ren	24.82	mex	41.73	289.1	61.54	270	16.91	61.61537	3.244878	0.412444	1.26	0.292815	1.76	1	280	2001/3/2	120	HIC	HIC	1	3	2	merging
132	Car	men	18.31	mex	31.16	287.98	80.7	206	12.85	80.823447	4.152966	0.293835	0.33	0.463883	0.95	1	280	2001/3/2	120	HIC	HIC	1	3	2	through_main
134	Car	ren	26.38	mex	43.02	288.97	62.51	267	16.64	62.56794	3.980354	0.389925	0.97	0.303933	1.81	1	280	2001/3/2	120	HIC	HIC	1	3	2	merging
137	MediumVehicle	men	21.92	mex	37.85	288.54	65.2	255	15.93	65.27	3.177221	0.227098	0.42	0.346353	0.91	1	280	2001/3/2	120	HIC	HIC	1	3	2	through_main
142	Car	men	22.36	mex	38.27	288.07	65.17	255	15.91	65.254118	1.562164	0.126667	0.22	0.317569	0.68	1	280	2001/3/2	120	HIC	HIC	1	3	2	through_main
149	Car	men	25.02	mex	40.1	287.84	68.73	241	15.08	68.824481	2.139763	0.220539	0.4	0.359834	0.73	1	280	2001/3/2	120	HIC	HIC	1	3	2	through_main
150	Car	men	24.38	mex	39.16	288.46	70.24	237	14.78	70.29865	9.635826	0.531688	0.06	0.416456	1.02	1	280	2001/3/2	120	HIC	HIC	1	3	2	through_main
152	Car	men	26.8	mex	46.69	289.31	52.35	318	19.89	52.414906	2.981707	0.237987	0.83	0.211887	0.46	1	280	2001/3/2	120	HIC	HIC	1	3	2	through_main
153	Car	men	26.38	mex	41.19	287.97	70.02	237	14.81	70.122911	4.836507	0.373502	0.87	0.402996	1.24	1	280	2001/3/2	120	HIC	HIC	1	3	2	through_main
159	Car	men	27.46	mex	41.79	288.27	72.44	229	14.33	72.522838	2.663006	0.345502	0.68	0.404847	0.83	1	280	2001/3/2	120	HIC	HIC	1	3	2	through_main
161	Car	men	28.92	mex	44.69	288.52	65.88	253	15.77	65.966877	2.772691	0.253281	0.61	0.263636	0.56	1	280	2001/3/2	120	HIC	HIC	1	3	2	through_main
167	Car	ren	36.27	mex	55.49	289.1	54.13	308	19.22	54.183377	1.435415	0.303701	0.74	0.273604	1.12	1	280	2001/3/2	120	HIC	HIC	1	3	2	merging
168	Car	men	30.57	mex	43.94	287.66	77.47	214	13.37	77.575093	2.616632	0.300374	0.64	0.405888	0.88	1	280	2001/3/2	120	HIC	HIC	1	3	2	through_main
170	Car	men	32.7	mex	50.91	289.49	57.24	291	18.21	57.324261	4.942068	0.410241	1.73	0.267938	0.61	1	280	2001/3/2	120	HIC	HIC	1	3	2	through_main
172	Car	men	33.64	mex	50.97	288.65	59.96	277	17.33	60.03639	4.842353	0.264043	0.73	0.266282	0.61	1	280	2001/3/2	120	HIC	HIC	1	3	2	through_main
174	Car	men	32.72	mex	46.19	287.75	76.89	215	13.47	77.013488	0.757638	0.223767	0.47	0.41186	0.84	1	280	2001/3/2	120	HIC	HIC	1	3	2	through_main
175	Car	ren	38.33	mex	56.49	288.99	57.28	291	18.16	57.32512	4.502933	0.559863	1.09	0.309175	1.93	1	280	2001/3/2	120	HIC	HIC	1	3	2	merging
178	Bus	men	36.1	mex	52.45	288.7	63.57	261	16.35	63.661494	2.265656	0.299693	0.85	0.301801	0.61	1	280	2001/3/2	120	HIC	HIC	1	3	2	through_main
189	Car	men	39.6	mex	52.74	287.73	78.84	211	13.14	78.967441	1.053193	0.17545	0.32	0.452796	0.84	1	280	2001/3/2	120	HIC	HIC	1	3	2	through_main
194	Car	men	42	mex	56.08	288.8	73.86	225	14.08	73.974889	1.79003	0.287244	0.55	0.415956	0.85	1	280	2001/3/2	120	HIC	HIC	1	3	2	through_main
197	MediumVehicle	ren	48.78	mex	67.03	288.96	57.01	292	18.25	57.056918	2.248389	0.264589	0.65	0.287055	0.89	1	280	2001/3/2	120	HIC	HIC	1	3	2	merging
200	Car	men	43.21	mex	57.47	287.9	72.66	228	14.26	72.778202	2.227229	0.310088	0.5	0.411798	1.12	1	280	2001/3/2	120	HIC	HIC	1	3	2	through_main
204	Car	ren	50.63	mex	68.38	289.04	58.63	284	17.75	58.702782	2.248394	0.458556	1.56	0.280845	1.08	1	280	2001/3/2	120	HIC	HIC	1	3	2	merging
208	Car	men	46.25	mex	61.23	288.72	69.42	239	14.98	69.507782	3.819812	0.236192	0.13	0.377866	1.03	1	280	2001/3/2	120	HIC	HIC	1	3	2	through_main
213	MediumVehicle	men	47.65	mex	61.06	289.39	77.69	215	13.41	77.816279	1.009533	0.197628	0.64	0.482744	1.13	1	280	2001/3/2	120	HIC	HIC	1	3	2	through_main
214	Car	men	46.42	mex	58.08	287.53	88.79	186	11.66	88.931667	13.261777	0.901075	0.51	0.649516	1.5	1	280	2001/3/2	120	HIC	HIC	1	3	2	through_main
226	MediumVehicle	men	54.01	mex	71.11	288.47	60.73	273	17.1	60.804689	1.992038	0.288791	0.86	0.271978	0.8	1	280	2001/3/2	120	HIC	HIC	1	3	2	through_main
228	MediumVehicle	men	53.82	mex	66.11	287.77	84.34	196	12.29	84.477296	1.804816	0.360561	1.43	0.601173	1.27	1	280	2001/3/2	120	HIC	HIC	1	3	2	through_main
230	HeavyVehicle	men	56.06	mex	73.8	288.79	58.58	284	17.74	58.648908	0.756925	0.13669	0.32	0.282042	0.84	1	280	2001/3/2	120	HIC	HIC	1	3	2	through_main
235	Car	men	56.14	mex	68.99	287.75	80.64	206	12.85	80.761748	1.060143	0.178738	0.66	0.496942	1.02	1	280	2001/3/2	120	HIC	HIC	1	3	2	through_main
239	Car	men	57.6	mex	71.51	287.85	74.5	222	13.91	74.622252	1.217674	0.228288	0.71	0.461802	0.89	1	280	2001/3/2	120	HIC	HIC	1	3	2	through_main
242	MediumVehicle	men	59.71	mex	77.29	288.57	59.09	281	17.58	59.162171	3.070007	0.243416	0.35	0.245836	0.58	1	280	2001/3/2	120	HIC	HIC	1	3	2	through_main
248	MediumVehicle	men	61.83	mex	79.41	288.72	59.12	281	17.58	59.185516	1.991161	0.250427	0.64	0.294199	0.7	1	280	2001/3/2	120	HIC	HIC	1	3	2	through_main
251	Car	men	63.33	mex	80.56	288.73	60.34	276	17.23	60.418261	3.297338	0.259674	0.37	0.27087	0.62	1	280	2001/3/2	120	HIC	HIC	1	3	2	through_main
252	Car	ren	67.17	mex	84.56	288.82	59.78	278	17.39	59.853237	3.226117	0.203309	0.55	0.265971	1.59	1	280	2001/3/2	120	HIC	HIC	1	3	2	merging
266	Bus	men	69.9	mex	85.44	288.74	66.91	249	15.54	66.991647	2.120445	0.345783	0.95	0.331526	0.91	1	280	2001/3/2	120	HIC	HIC	1	3	2	through_main
269	Car	men	70.65	mex	87.11	289.44	63.33	263	16.46	63.415856	3.078163	0.344183	1.31	0.435856	1.44	1	280	2001/3/2	120	HIC	HIC	1	3	2	through_main
274	MediumVehicle	men	71.4	mex	84.52	287.61	78.94	210	13.12	79.054333	1.781092	0.159667	0.26	0.464429	0.98	1	280	2001/3/2	120	HIC	HIC	1	3	2	through_main
275	MediumVehicle	ren	75.03	mex	91.51	288.86	63.12	263	16.48	63.198631	1.771448	0.171749	0.51	0.350913	2.24	1	280	2001/3/2	120	HIC	HIC	1	3	2	merging
277	MediumVehicle	men	73.03	mex	89.57	289.67	63.06	265	16.54	63.141623	1.210078	0.366868	1.47	0.286943	0.7	1	280	2001/3/2	120	HIC	HIC	1	3	2	through_main
279	Car	ren	77.58	mex	93.26	289.01	66.34	251	15.68	66.43004	7.215891	0.515418	1.45	0.432311	1.59	1	280	2001/3/2	120	HIC	HIC	1	3	2	merging
281	Car	men	73.55	mex	86.67	287.58	78.92	210	13.12	79.040667	2.702919	0.327429	0.7	0.464524	0.87	1	280	2001/3/2	120	HIC	HIC	1	3	2	through_main
287	Car	men	75.24	mex	89.34	288.51	73.68	226	14.1	73.773053	4.136535	0.321947	0.68	0.400221	0.87	1	280	2001/3/2	120	HIC	HIC	1	3	2	through_main
293	Car	men	77.81	mex	90.55	287.75	81.3	204	12.74	81.430196	1.989007	0.208676	0.74	0.495196	1.19	1	280	2001/3/2	120	HIC	HIC	1	3	2	through_main
299	Car	ren	83.23	mex	100.45	288.96	60.39	276	17.22	60.464312	3.072028	0.343732	1.25	0.32221	1.74	1	280	2001/3/2	120	HIC	HIC	1	3	2	merging
300	MediumVehicle	men	79.7	mex	95.37	288.84	66.39	251	15.67	66.494462	1.288448	0.289402	1	0.390159	0.89	1	280	2001/3/2	120	HIC	HIC	1	3	2	through_main
308	Car	men	82.39	mex	97.6	288.78	68.38	244	15.21	68.477787	0.855671	0.205615	0.49	0.324836	0.83	1	280	2001/3/2	120	HIC	HIC	1	3	2	through_main
309	Car	men	81.66	mex	93.99	287.32	83.92	197	12.33	84.07269	0.709566	0.148934	0.42	0.520711	1.21	1	280	2001/3/2	120	HIC	HIC	1	3	2	through_main
310	Car	ren	85.9	mex	101.56	288.68	66.36	251	15.66	66.492948	5.255589	0.566653	1.09	0.593108	2.45	1	280	2001/3/2	120	HIC	HIC	1	3	2	merging
317	MediumVehicle	men	85.15	mex	100.56	288.77	67.46	247	15.41	67.56915	2.81542	0.276235	0.65	0.358947	0.82	1	280	2001/3/2	120	HIC	HIC	1	3	2	through_main
319	Bus	men	84.67	mex	98.87	288.96	73.25	227	14.2	73.341498	3.480655	0.340573	0.59	0.309604	0.78	1	280	2001/3/2	120	HIC	HIC	1	3	2	through_main
322	Car	men	85.27	mex	96.91	287.93	89.08	186	11.64	89.226667	2.014026	0.184892	0.22	0.590054	1.23	1	280	2001/3/2	120	HIC	HIC	1	3	2	through_main
325	MediumVehicle	men	89.36	mex	108.65	289.6	54.05	308	19.29	54.107727	1.90399	0.16789	0.43	0.268831	0.73	1	280	2001/3/2	120	HIC	HIC	1	3	2	through_main
328	Car	men	87.65	mex	99.6	287.8	86.71	191	11.95	86.865183	0.892548	0.156545	0.22	0.587644	1.08	1	280	2001/3/2	120	HIC	HIC	1	3	2	through_main
331	Car	men	91.07	mex	110.61	289.69	53.37	313	19.54	53.435431	3.064295	0.269042	0.72	0.245591	0.97	1	280	2001/3/2	120	HIC	HIC	1	3	2	through_main
335	Car	men	92.59	rex	109.53	288.37	61.31	271	16.94	61.354982	7.621917	0.647491	0.8	0.285018	0.71	1	280	2001/3/2	120	HIC	HIC	1	3	2	diverging
339	Car	men	93.34	mex	108.19	287.63	69.74	238	14.85	69.847395	0.839835	0.216387	0.74	0.351849	0.82	1	280	2001/3/2	120	HIC	HIC	1	3	2	through_main
346	MediumVehicle	men	92.93	mex	109.46	288.7	62.85	265	16.53	62.918453	1.869008	0.190377	0.5	0.352113	0.8	1	280	2001/3/2	120	HIC	HIC	1	3	2	through_main
349	Car	men	94.26	mex	108.88	288.39	71.02	234	14.62	71.146282	4.22124	0.52141	1.21	0.449915	1.42	1	280	2001/3/2	120	HIC	HIC	1	3	2	through_main
350	MediumVehicle	ren	99.93	mex	114.76	289.16	70.21	238	14.83	70.293361	3.938687	0.355756	1.51	0.403824	2.55	1	280	2001/3/2	120	HIC	HIC	1	3	2	merging
352	Car	men	96.87	mex	112.32	287.79	67.05	247	15.45	67.104008	8.555402	0.512267	-0.03	0.345911	0.75	1	280	2001/3/2	120	HIC	HIC	1	3	2	through_main
361	MediumVehicle	ren	105.13	mex	123.48	289.29	56.75	294	18.35	56.815034	1.163609	0.219796	0.54	0.297517	2.01	1	280	2001/3/2	120	HIC	HIC	1	3	2	merging
362	MediumVehicle	men	100.68	mex	116.45	288.67	65.92	252	15.77	65.996468	1.814931	0.304841	0.57	0.333214	0.76	1	280	2001/3/2	120	HIC	HIC	1	3	2	through_main
370	Car	men	102.16	mex	115.68	287.83	76.68	217	13.52	76.782212	1.768393	0.306129	0.85	0.410876	0.89	1	280	2001/3/2	120	HIC	HIC	1	3	2	through_main
373	MediumVehicle	men	105	mex	122.5	289.46	59.56	280	17.5	59.621714	2.418687	0.293393	1.07	0.281964	0.62	1	280	2001/3/2	120	HIC	HIC	1	3	2	through_main
374	Car	men	103.9	mex	117.74	287.84	74.83	222	13.84	74.945856	1.867552	0.208604	0.3	0.398514	0.75	1	280	2001/3/2	120	HIC	HIC	1	3	2	through_main
375	Car	men	105.44	mex	122.41	288.44	61.17	271	16.97	61.254096	2.573871	0.213616	0.68	0.279557	0.62	1	280	2001/3/2	120	HIC	HIC	1	3	2	through_main
388	Car	ren	115.7	mex	131.32	288.27	66.44	250	15.62	66.50704	6.723219	0.39212	1.27	0.29	1.49	1	280	2001/3/2	120	HIC	HIC	1	3	2	merging
390	Car	men	110.44	mex	125.92	288.89	67.21	248	15.48	67.307258	0.771685	0.135565	0.31	0.344073	0.73	1	280	2001/3/2	120	HIC	HIC	1	3	2	through_main
392	MediumVehicle	men	111.63	mex	130.55	289.36	55.07	302	18.92	55.148907	2.172598	0.330927	1.71	0.235331	0.54	1	280	2001/3/2	120	HIC	HIC	1	3	2	through_main
393	Car	men	111.11	mex	125.5	287.61	71.95	231	14.39	72.06303	1.581754	0.162078	0.66	0.373723	0.75	1	280	2001/3/2	120	HIC	HIC	1	3	2	through_main
395	Car	ren	117.1	mex	132.97	288.75	65.5	254	15.87	65.609685	7.625242	0.591378	1.45	0.403189	1.52	1	280	2001/3/2	120	HIC	HIC	1	3	2	merging
399	Car	men	112.51	mex	127.38	287.79	69.68	238	14.87	69.778571	0.795907	0.236513	0.52	0.360378	0.74	1	280	2001/3/2	120	HIC	HIC	1	3	2	through_main
400	Car	men	113.03	mex	131.65	289.77	56.02	298	18.62	56.069329	2.278533	0.28453	0.78	0.256309	0.66	1	280	2001/3/2	120	HIC	HIC	1	3	2	through_main
404	HeavyVehicle	men	112.82	mex	127.88	288.74	69.04	241	15.06	69.11805	4.902186	0.274813	0.34	0.38249	0.9	1	280	2001/3/2	120	HIC	HIC	1	3	2	through_main
407	Car	ren	118.47	mex	137.22	288.51	55.4	300	18.75	55.453867	4.284902	0.341167	0.87	0.283533	1.35	1	280	2001/3/2	120	HIC	HIC	1	3	2	merging
408	Car	men	113.53	mex	128.98	287.99	67.09	247	15.45	67.196032	2.986036	0.338097	0.74	0.381943	0.82	1	280	2001/3/2	120	HIC	HIC	1	3	2	through_main
413	Car	men	117.08	mex	136.22	288.63	54.28	306	19.14	54.34366	5.274047	0.41719	1.33	0.216993	0.9	1	280	2001/3/2	120	HIC	HIC	1	3	2	through_main
420	MediumVehicle	men	119.24	mex	139.22	289.52	52.17	320	19.98	52.254594	3.664035	0.318813	0.59	0.249031	0.65	1	280	2001/3/2	120	HIC	HIC	1	3	2	through_main
431	Car	men	123.37	mex	142.35	288.89	54.8	303	18.98	54.862805	3.050525	0.20099	0.22	0.225248	0.49	1	280	2001/3/2	120	HIC	HIC	1	3	2	through_main
436	Car	men	125.35	mex	143.46	288.62	57.4	290	18.11	57.478	2.867509	0.231897	0.48	0.266241	0.76	1	280	2001/3/2	120	HIC	HIC	1	3	2	through_main
437	Car	ren	128.5	mex	146.5	288.92	57.79	288	18	57.879653	3.851944	0.395417	0.79	0.303993	2.64	1	280	2001/3/2	120	HIC	HIC	1	3	2	merging
440	Car	men	125.71	mex	140.62	287.87	69.5	238	14.91	69.596387	0.908752	0.117563	0.24	0.407269	0.98	1	280	2001/3/2	120	HIC	HIC	1	3	2	through_main
442	MediumVehicle	men	126.29	mex	144.42	288.54	57.32	290	18.13	57.367517	3.940684	0.274517	0.29	0.277	0.79	1	280	2001/3/2	120	HIC	HIC	1	3	2	through_main
446	Car	ren	131.4	mex	147.73	289.25	63.77	262	16.33	63.831336	2.482131	0.349504	1.45	0.32374	1.66	1	280	2001/3/2	120	HIC	HIC	1	3	2	merging
447	Car	men	127.73	mex	145.44	288.41	58.64	283	17.71	58.69682	4.329295	0.296643	0.62	0.249894	0.52	1	280	2001/3/2	120	HIC	HIC	1	3	2	through_main
448	Car	men	127.29	mex	142.08	287.92	70.1	236	14.79	70.197797	3.527997	0.342797	0.45	0.356271	0.84	1	280	2001/3/2	120	HIC	HIC	1	3	2	through_main
451	Car	men	129.8	mex	147.02	288.63	60.32	276	17.22	60.393732	1.645029	0.212971	0.54	0.270109	0.66	1	280	2001/3/2	120	HIC	HIC	1	3	2	through_main
454	Car	men	131.38	mex	148.27	288.9	61.57	270	16.89	61.643074	0.807089	0.256667	0.69	0.301444	0.62	1	280	2001/3/2	120	HIC	HIC	1	3	2	through_main
455	Car	ren	137.45	mex	154.2	288.93	62.11	268	16.75	62.192313	6.980442	0.41444	1.72	0.310075	1.41	1	280	2001/3/2	120	HIC	HIC	1	3	2	merging
459	Car	ren	138.93	mex	156.3	289.13	59.92	278	17.37	60.015755	5.658815	0.333957	0.98	0.302158	1.56	1	280	2001/3/2	120	HIC	HIC	1	3	2	merging
460	Car	men	134.53	rex	153.32	287.7	55.12	301	18.79	55.119269	7.982521	0.630199	1.04	0.245282	0.83	1	280	2001/3/2	120	HIC	HIC	1	3	2	diverging
462	Car	men	133.68	mex	149.4	288.65	66.09	252	15.72	66.19373	2.672038	0.372897	0.85	0.348294	0.71	1	280	2001/3/2	120	HIC	HIC	1	3	2	through_main
465	Car	men	135.43	mex	151.42	288.79	65	256	15.99	65.085859	1.147406	0.169219	0.41	0.321094	0.74	1	280	2001/3/2	120	HIC	HIC	1	3	2	through_main
467	Car	men	135.16	mex	147.36	287.83	84.94	195	12.2	85.080513	1.718119	0.255846	0.34	0.518308	1.1	1	280	2001/3/2	120	HIC	HIC	1	3	2	through_main
468	Car	ren	142.06	mex	159.14	289	60.92	274	17.08	60.987007	2.082618	0.26938	0.83	0.301861	1.75	1	280	2001/3/2	120	HIC	HIC	1	3	2	merging
472	MediumVehicle	men	140.08	mex	155.86	288.84	65.87	253	15.78	65.947905	0.865835	0.263202	1.18	0.350435	0.78	1	280	2001/3/2	120	HIC	HIC	1	3	2	through_main
478	MediumVehicle	men	142.66	mex	158.66	288.61	64.96	256	16	65.051992	1.787637	0.318555	0.81	0.31	0.73	1	280	2001/3/2	120	HIC	HIC	1	3	2	through_main
481	Car	men	143.85	mex	157.95	287.93	73.53	226	14.1	73.641106	1.56802	0.216018	0.75	0.411637	0.77	1	280	2001/3/2	120	HIC	HIC	1	3	2	through_main
487	Car	men	146.35	mex	161.04	288.79	70.81	235	14.69	70.909617	1.961824	0.193574	0.59	0.385319	0.82	1	280	2001/3/2	120	HIC	HIC	1	3	2	through_main
488	MediumVehicle	ren	151.71	mex	167.31	288.9	66.67	250	15.6	66.76768	4.016789	0.25432	0.87	0.32308	2.13	1	280	2001/3/2	120	HIC	HIC	1	3	2	merging
493	Car	men	150.23	mex	165.85	288.85	66.57	250	15.62	66.65504	2.657393	0.23924	0.64	0.32292	0.83	1	280	2001/3/2	120	HIC	HIC	1	3	2	through_main
495	Car	men	150.67	mex	164.35	289.45	76.17	219	13.68	76.281279	0.883115	0.234247	0.75	0.422877	0.84	1	280	2001/3/2	120	HIC	HIC	1	3	2	through_main
500	Car	men	153.67	mex	169.61	289.52	65.42	255	15.94	65.508549	2.134556	0.184039	0.67	0.328863	0.77	1	280	2001/3/2	120	HIC	HIC	1	3	2	through_main
502	MediumVehicle	men	153.74	mex	168.77	288.05	68.97	240	15.03	69.066542	0.829624	0.206458	0.62	0.335792	0.77	1	280	2001/3/2	120	HIC	HIC	1	3	2	through_main
505	Car	men	155.26	mex	169.84	287.85	71.09	233	14.58	71.191974	1.420586	0.246567	0.56	0.371245	0.84	1	280	2001/3/2	120	HIC	HIC	1	3	2	through_main
508	Car	men	156.18	mex	172.51	289.42	63.81	261	16.33	63.889962	0.791601	0.242874	0.64	0.30023	0.79	1	280	2001/3/2	120	HIC	HIC	1	3	2	through_main
510	Car	ren	161.91	mex	179.07	288.68	60.55	274	17.16	60.63562	3.803253	0.302591	1.08	0.33927	1.99	1	280	2001/3/2	120	HIC	HIC	1	3	2	merging
512	Car	men	156.72	mex	171.13	287.82	71.91	231	14.41	72.032857	3.202681	0.260649	0.71	0.379481	0.98	1	280	2001/3/2	120	HIC	HIC	1	3	2	through_main
515	MediumVehicle	men	158.99	mex	174.47	288.79	67.19	248	15.48	67.26496	1.829831	0.28121	0.68	0.370968	0.72	1	280	2001/3/2	120	HIC	HIC	1	3	2	through_main
519	Car	ren	164.1	mex	178.91	288.13	70.06	237	14.81	70.164051	2.877289	0.277511	0.81	0.389578	1.46	1	280	2001/3/2	120	HIC	HIC	1	3	2	merging
521	Bus	men	161.81	mex	176.41	288.5	71.15	234	14.6	71.248846	2.992763	0.293376	1	0.371709	0.83	1	280	2001/3/2	120	HIC	HIC	1	3	2	through_main
525	Car	men	163.91	mex	175.05	287.44	92.92	179	11.14	93.112793	1.419136	0.263687	0.49	0.567095	1.13	1	280	2001/3/2	120	HIC	HIC	1	3	2	through_main
531	Car	men	170.13	mex	183.29	288.01	78.79	211	13.16	78.923697	2.438473	0.191611	0.19	0.45455	1	1	280	2001/3/2	120	HIC	HIC	1	3	2	through_main
532	Car	men	171.71	mex	187.83	289.21	64.59	258	16.12	64.680698	2.109829	0.25	0.7	0.268915	0.7	1	280	2001/3/2	120	HIC	HIC	1	3	2	through_main
535	Car	men	171.69	mex	184.91	287.58	78.3	212	13.22	78.44316	1.560942	0.181604	0.19	0.447594	1.14	1	280	2001/3/2	120	HIC	HIC	1	3	2	through_main
537	MediumVehicle	men	175.3	mex	195.9	288.9	50.48	329	20.6	50.527386	1.443155	0.241003	0.87	0.214954	0.5	1	280	2001/3/2	120	HIC	HIC	1	3	2	through_main
540	Car	men	176.91	mex	194.78	289.53	58.32	286	17.87	58.393427	2.749958	0.273357	0.7	0.295315	0.89	1	280	2001/3/2	120	HIC	HIC	1	3	2	through_main
541	Car	men	175.47	mex	187.31	287.95	87.51	190	11.84	87.642053	1.909807	0.287842	0.52	0.549263	1.24	1	280	2001/3/2	120	HIC	HIC	1	3	2	through_main
545	Car	men	178.3	mex	196.8	289.33	56.31	296	18.5	56.37848	1.44896	0.284527	0.98	0.247297	0.59	1	280	2001/3/2	120	HIC	HIC	1	3	2	through_main
547	Car	men	179.14	mex	198.36	288.79	54.07	308	19.22	54.137922	1.213967	0.230227	0.4	0.237143	0.57	1	280	2001/3/2	120	HIC	HIC	1	3	2	through_main
551	Car	men	180.26	mex	199.39	288.6	54.33	306	19.13	54.38281	1.937319	0.265196	0.6	0.242516	0.57	1	280	2001/3/2	120	HIC	HIC	1	3	2	through_main
554	Car	men	181.14	rex	200.39	287.8	53.83	308	19.25	53.876916	3.376225	0.293994	0.6	0.234545	0.76	1	280	2001/3/2	120	HIC	HIC	1	3	2	diverging
557	Car	men	181.54	mex	200.74	288.56	54.09	308	19.2	54.154481	2.146668	0.373929	1.24	0.272825	0.68	1	280	2001/3/2	120	HIC	HIC	1	3	2	through_main
559	Car	men	181.16	mex	195.76	287.52	70.9	233	14.6	71.001545	1.712068	0.142017	0.24	0.389442	0.76	1	280	2001/3/2	120	HIC	HIC	1	3	2	through_main
560	Car	men	182.62	mex	201.22	289.48	56.02	298	18.6	56.087248	1.35742	0.243289	1	0.243389	0.56	1	280	2001/3/2	120	HIC	HIC	1	3	2	through_main
563	Car	men	183.6	mex	201.97	288.72	56.57	294	18.37	56.652245	3.643764	0.502959	1.17	0.27119	0.62	1	280	2001/3/2	120	HIC	HIC	1	3	2	through_main
565	Car	men	185.41	mex	200.49	288.16	68.8	242	15.08	68.905826	1.352669	0.209587	0.4	0.349463	0.7	1	280	2001/3/2	120	HIC	HIC	1	3	2	through_main
567	Car	men	186.6	mex	204.1	288.5	59.36	280	17.5	59.418786	2.79396	0.277571	0.52	0.263107	0.61	1	280	2001/3/2	120	HIC	HIC	1	3	2	through_main
579	Car	men	191.05	mex	205.33	287.85	72.54	228	14.28	72.651228	2.340426	0.194474	0.15	0.374825	0.83	1	280	2001/3/2	120	HIC	HIC	1	3	2	through_main
583	Car	ren	198.55	mex	216.4	289.11	58.3	286	17.85	58.350979	5.359261	0.44014	1.11	0.331853	1.29	1	280	2001/3/2	120	HIC	HIC	1	3	2	merging
585	Car	men	194.03	mex	207.98	288.57	74.46	224	13.95	74.58433	1.294724	0.305089	0.75	0.416071	0.88	1	280	2001/3/2	120	HIC	HIC	1	3	2	through_main
588	MediumVehicle	men	196.4	mex	211.23	288.88	70.14	237	14.83	70.227806	2.436704	0.237932	0.41	0.381055	0.81	1	280	2001/3/2	120	HIC	HIC	1	3	2	through_main
589	Car	ren	202.31	mex	218.99	288.65	62.29	267	16.68	62.372996	4.350661	0.287603	0.71	0.309363	1.5	1	280	2001/3/2	120	HIC	HIC	1	3	2	merging
591	MediumVehicle	men	197.63	mex	214.13	289.46	63.17	264	16.5	63.266515	2.819888	0.250758	0.6	0.30322	0.68	1	280	2001/3/2	120	HIC	HIC	1	3	2	through_main
594	Car	ren	203.97	mex	220.14	288.54	64.27	258	16.17	64.356163	2.67456	0.315775	1	0.337171	2.05	1	280	2001/3/2	120	HIC	HIC	1	3	2	merging
597	HeavyVehicle	men	199.41	mex	212.55	288.91	79.16	210	13.14	79.274143	3.733274	0.349381	0.64	0.533524	1.26	1	280	2001/3/2	120	HIC	HIC	1	3	2	through_main
602	Car	ren	206.21	mex	223.43	288.9	60.38	276	17.22	60.459746	3.193799	0.264928	0.92	0.310362	2	1	280	2001/3/2	120	HIC	HIC	1	3	2	merging
605	Car	men	203.1	mex	217.2	288.42	73.65	226	14.1	73.769867	1.532663	0.18969	0.77	0.402699	0.87	1	280	2001/3/2	120	HIC	HIC	1	3	2	through_main
612	Car	men	205.54	mex	219.76	287.79	72.84	228	14.22	72.963772	1.968664	0.278333	0.79	0.429254	1.08	1	280	2001/3/2	120	HIC	HIC	1	3	2	through_main
613	Car	ren	210.54	mex	226.68	288.63	64.38	259	16.14	64.453436	1.921465	0.17556	0.58	0.357259	2.02	1	280	2001/3/2	120	HIC	HIC	1	3	2	merging
615	Car	men	207.39	mex	221.53	287.83	73.29	226	14.14	73.408496	1.543789	0.254735	0.77	0.382566	0.88	1	280	2001/3/2	120	HIC	HIC	1	3	2	through_main
616	Car	men	207.06	mex	221.24	288.52	73.24	227	14.18	73.377357	4.245705	0.387225	0.29	0.412159	1.02	1	280	2001/3/2	120	HIC	HIC	1	3	2	through_main
620	HeavyVehicle	men	211.57	mex	229.6	288.93	57.66	288	18.03	57.730625	0.85697	0.178194	0.72	0.303403	0.72	1	280	2001/3/2	120	HIC	HIC	1	3	2	through_main
621	Car	ren	215.67	mex	232.15	288.75	63.1	264	16.48	63.16197	2.036183	0.234886	0.85	0.322197	1.74	1	280	2001/3/2	120	HIC	HIC	1	3	2	merging
625	Car	men	214.28	mex	232.27	288.5	57.71	288	17.99	57.777639	1.738226	0.20691	0.46	0.272188	0.63	1	280	2001/3/2	120	HIC	HIC	1	3	2	through_main
626	Car	men	213.07	mex	227.66	287.78	70.97	234	14.59	71.068291	2.078405	0.388034	0.97	0.385598	0.98	1	280	2001/3/2	120	HIC	HIC	1	3	2	through_main
630	Car	men	214.4	mex	228.6	287.45	72.87	228	14.2	72.96807	2.172985	0.223596	0.49	0.385219	0.74	1	280	2001/3/2	120	HIC	HIC	1	3	2	through_main
632	Car	men	216.88	mex	231	287.68	73.36	226	14.12	73.449646	1.933421	0.211681	0.41	0.405929	0.89	1	280	2001/3/2	120	HIC	HIC	1	3	2	through_main
634	Car	men	219.01	mex	236.72	288.69	58.7	283	17.71	58.771943	1.734659	0.207385	0.65	0.299223	0.64	1	280	2001/3/2	120	HIC	HIC	1	3	2	through_main
635	Car	ren	223.68	mex	241.62	289.02	58.01	287	17.94	58.061882	2.657061	0.322509	1.24	0.231603	1.36	1	280	2001/3/2	120	HIC	HIC	1	3	2	merging
637	Car	men	218.03	mex	232.46	287.87	71.81	231	14.43	71.928095	1.327054	0.234978	0.64	0.376667	0.9	1	280	2001/3/2	120	HIC	HIC	1	3	2	through_main
639	MediumVehicle	men	219.55	mex	236.22	289.34	62.51	266	16.67	62.590226	1.3815	0.185714	0.46	0.334511	0.83	1	280	2001/3/2	120	HIC	HIC	1	3	2	through_main
641	Car	men	220.57	mex	238.7	288.65	57.34	290	18.13	57.400379	1.05845	0.16969	0.49	0.266828	0.65	1	280	2001/3/2	120	HIC	HIC	1	3	2	through_main
642	Car	men	219.57	mex	234.38	287.73	69.96	237	14.81	70.06557	0.628204	0.164599	0.43	0.403122	1.06	1	280	2001/3/2	120	HIC	HIC	1	3	2	through_main
644	Car	men	221.41	rex	238.43	288.61	61.06	272	17.02	61.117684	6.659913	0.45136	0.79	0.39636	0.8	1	280	2001/3/2	120	HIC	HIC	1	3	2	diverging
645	Car	men	221.03	mex	235.88	287.62	69.73	238	14.85	69.845924	1.960806	0.270924	0.51	0.378697	0.79	1	280	2001/3/2	120	HIC	HIC	1	3	2	through_main
648	MediumVehicle	men	222.37	mex	239.64	288.71	60.19	277	17.27	60.26148	1.766813	0.314007	0.68	0.323863	0.65	1	280	2001/3/2	120	HIC	HIC	1	3	2	through_main
649	Car	men	222.2	mex	236.78	288.03	71.13	234	14.58	71.239957	2.335835	0.248462	0.63	0.397521	0.98	1	280	2001/3/2	120	HIC	HIC	1	3	2	through_main
650	MediumVehicle	men	222.91	mex	238.2	289.44	68.17	244	15.29	68.253934	1.526461	0.437213	0.96	0.366025	0.97	1	280	2001/3/2	120	HIC	HIC	1	3	2	through_main
651	Car	ren	227.31	mex	244.89	289.1	59.2	282	17.58	59.265177	4.673569	0.38383	1.13	0.289716	1.69	1	280	2001/3/2	120	HIC	HIC	1	3	2	merging
656	Car	men	223.77	mex	238.53	287.83	70.18	236	14.76	70.278093	2.183017	0.270763	0.62	0.343517	0.79	1	280	2001/3/2	120	HIC	HIC	1	3	2	through_main
660	Car	men	225.27	mex	241.3	288.74	64.82	257	16.03	64.917704	2.032629	0.262101	0.39	0.301634	0.59	1	280	2001/3/2	120	HIC	HIC	1	3	2	through_main
663	Car	men	228.58	mex	247.96	289.39	53.78	310	19.38	53.835258	4.489526	0.447806	1.32	0.247774	0.81	1	280	2001/3/2	120	HIC	HIC	1	3	2	through_main
664	Car	men	227.54	mex	244.52	288.41	61.16	271	16.98	61.242177	0.928532	0.149077	0.55	0.26941	0.54	1	280	2001/3/2	120	HIC	HIC	1	3	2	through_main
670	Car	men	228.6	mex	243.89	287.93	67.81	245	15.29	67.913429	1.61801	0.245306	0.53	0.395388	0.9	1	280	2001/3/2	120	HIC	HIC	1	3	2	through_main
676	Car	men	230.23	mex	245.81	287.85	66.52	249	15.58	66.611647	1.607342	0.217912	0.52	0.338313	0.68	1	280	2001/3/2	120	HIC	HIC	1	3	2	through_main
679	Car	men	231.15	mex	249.31	289.66	57.41	291	18.16	57.499966	1.944862	0.371306	0.88	0.253196	0.66	1	280	2001/3/2	120	HIC	HIC	1	3	2	through_main
681	Car	men	232.57	mex	251.54	288.72	54.77	304	18.97	54.837434	1.001539	0.170164	0.74	0.225757	0.57	1	280	2001/3/2	120	HIC	HIC	1	3	2	through_main
683	Car	men	232.09	mex	246.83	287.64	70.23	236	14.74	70.330975	1.252579	0.250085	0.7	0.37178	0.84	1	280	2001/3/2	120	HIC	HIC	1	3	2	through_main
685	Car	men	234.19	mex	253.61	288.87	53.56	310	19.42	53.625516	3.081368	0.309129	0.65	0.227226	0.56	1	280	2001/3/2	120	HIC	HIC	1	3	2	through_main
686	Car	men	233.27	mex	248.06	288.03	70.13	236	14.79	70.221441	1.182045	0.29589	1.16	0.35928	0.69	1	280	2001/3/2	120	HIC	HIC	1	3	2	through_main
688	Car	men	234.4	mex	249.6	288.08	68.22	244	15.2	68.322828	0.873845	0.196311	0.47	0.335943	0.85	1	280	2001/3/2	120	HIC	HIC	1	3	2	through_main
690	Car	men	236.15	mex	254.71	288.83	56.02	297	18.56	56.085488	4.024519	0.318519	0.65	0.239226	0.62	1	280	2001/3/2	120	HIC	HIC	1	3	2	through_main
692	Car	men	237.47	mex	257.32	289.68	52.53	317	19.85	52.595931	5.157068	0.335994	1.06	0.262303	0.68	1	280	2001/3/2	120	HIC	HIC	1	3	2	through_main
694	MediumVehicle	men	238.93	mex	258.72	289.52	52.67	316	19.79	52.733354	3.016232	0.302184	0.7	0.215	0.5	1	280	2001/3/2	120	HIC	HIC	1	3	2	through_main
697	Car	men	241.05	mex	257.72	288.63	62.36	266	16.67	62.437444	6.783721	0.460188	0.88	0.347068	0.9	1	280	2001/3/2	120	HIC	HIC	1	3	2	through_main
698	Car	men	241.93	mex	257.49	288.07	66.66	249	15.56	66.757229	3.213786	0.339116	1	0.341285	0.89	1	280	2001/3/2	120	HIC	HIC	1	3	2	through_main
699	Car	men	243.51	mex	261.68	288.47	57.17	291	18.17	57.256976	1.44634	0.297766	0.64	0.246426	0.6	1	280	2001/3/2	120	HIC	HIC	1	3	2	through_main
701	Car	men	243.95	mex	260.11	287.98	64.15	259	16.16	64.244595	2.667569	0.349961	0.64	0.270579	0.61	1	280	2001/3/2	120	HIC	HIC	1	3	2	through_main
702	Car	men	244.77	mex	262.66	288.52	58.05	286	17.89	58.129021	2.623784	0.307098	0.53	0.282762	0.66	1	280	2001/3/2	120	HIC	HIC	1	3	2	through_main
703	Car	men	245.45	rex	264.24	287.88	55.16	300	18.79	55.1989	4.682809	0.362767	0.56	0.296	0.67	1	280	2001/3/2	120	HIC	HIC	1	3	2	diverging
704	Car	men	245.62	mex	261.18	287.75	66.59	249	15.56	66.670281	2.063805	0.233293	0.5	0.283213	0.69	1	280	2001/3/2	120	HIC	HIC	1	3	2	through_main
706	Car	men	246.16	mex	264.14	288.65	57.81	287	17.98	57.879059	3.132519	0.332334	0.88	0.260836	0.65	1	280	2001/3/2	120	HIC	HIC	1	3	2	through_main
709	Car	men	249.1	rex	266.85	288.02	58.43	284	17.75	58.411725	9.183909	0.596092	0.64	0.281796	0.65	1	280	2001/3/2	120	HIC	HIC	1	3	2	diverging
711	Car	men	249.54	mex	266.37	287.75	61.55	269	16.83	61.636468	2.880186	0.216766	0.47	0.278699	0.73	1	280	2001/3/2	120	HIC	HIC	1	3	2	through_main
714	Car	men	250.6	mex	266.75	289.14	64.49	259	16.15	64.595598	2.684184	0.238533	0.68	0.315792	0.66	1	280	2001/3/2	120	HIC	HIC	1	3	2	through_main
715	Car	men	250.48	mex	267.45	287.91	61.06	272	16.97	61.131691	2.941252	0.226654	0.36	0.315478	0.79	1	280	2001/3/2	120	HIC	HIC	1	3	2	through_main
724	MediumVehicle	men	256.17	mex	273.94	288.75	58.51	284	17.77	58.57743	1.804582	0.176092	0.52	0.29169	0.97	1	280	2001/3/2	120	HIC	HIC	1	3	2	through_main
725	Bus	men	258.01	mex	275.96	288.93	57.93	287	17.95	57.990523	2.028084	0.199094	0.63	0.294634	0.78	1	280	2001/3/2	120	HIC	HIC	1	3	2	through_main
726	Car	men	255.9	mex	270.06	287.85	73.18	227	14.16	73.2863	1.863516	0.34674	0.78	0.482379	1.15	1	280	2001/3/2	120	HIC	HIC	1	3	2	through_main
730	Car	men	257.49	mex	271.79	287.97	72.47	229	14.3	72.592664	2.159028	0.295764	0.99	0.376856	0.81	1	280	2001/3/2	120	HIC	HIC	1	3	2	through_main
736	Car	ren	267.66	mex	284.64	288.23	61.13	271	16.98	61.219041	10.52741	0.537048	1.28	0.309373	1.49	1	280	2001/3/2	120	HIC	HIC	1	3	2	merging
742	Car	men	264.76	mex	280.22	288.61	67.24	248	15.46	67.32254	1.459348	0.232056	0.71	0.323024	0.68	1	280	2001/3/2	120	HIC	HIC	1	3	2	through_main
744	Car	men	264.06	mex	276.73	287.85	81.73	203	12.67	81.869606	1.414725	0.230591	0.45	0.45803	0.93	1	280	2001/3/2	120	HIC	HIC	1	3	2	through_main
751	Car	men	268.43	mex	282.85	288.81	72.15	231	14.42	72.269654	2.536725	0.2729	0.46	0.359437	0.87	1	280	2001/3/2	120	HIC	HIC	1	3	2	through_main
754	Car	men	270.58	rex	289.79	287.15	53.82	307	19.21	53.846743	6.726338	0.640033	1.02	0.253746	0.67	1	280	2001/3/2	120	HIC	HIC	1	3	2	diverging
760	Car	men	272.48	mex	288.04	287.6	66.55	249	15.56	66.649438	2.297011	0.232731	0.41	0.312932	0.72	1	280	2001/3/2	120	HIC	HIC	1	3	2	through_main
761	Car	men	272.67	mex	290.71	288.58	57.59	288	18.04	57.667431	4.771558	0.453403	1.04	0.236111	0.61	1	280	2001/3/2	120	HIC	HIC	1	3	2	through_main
764	Car	men	274.29	mex	290.12	287.86	65.47	253	15.83	65.554506	1.33924	0.153162	0.57	0.308972	0.65	1	280	2001/3/2	120	HIC	HIC	1	3	2	through_main
765	Car	men	277.74	rex	297.32	288.06	52.96	313	19.58	52.996869	5.874592	0.508498	1.32	0.321661	0.68	1	280	2001/3/2	120	HIC	HIC	1	3	2	diverging
766	Car	men	274.19	mex	292.48	288.51	56.79	293	18.29	56.892253	6.306272	0.615939	0.99	0.244915	0.65	1	280	2001/3/2	120	HIC	HIC	1	3	2	through_main
775	Car	men	277.09	mex	295.17	288.42	57.43	289	18.08	57.504913	2.531496	0.190138	0.52	0.293772	0.79	1	280	2001/3/2	120	HIC	HIC	1	3	2	through_main
776	Car	men	276.38	mex	291.81	287.81	67.14	247	15.43	67.246802	3.076614	0.312632	0.55	0.329555	0.79	1	280	2001/3/2	120	HIC	HIC	1	3	2	through_main
790	Car	men	281.97	mex	299.88	288.74	58.03	286	17.91	58.086888	1.784293	0.308531	0.58	0.257972	0.6	1	280	2001/3/2	120	HIC	HIC	1	3	2	through_main
12	Car	ren	9.49	mex	28.01	283.39	55.09	296	18.52	55.157466	11.840829	0.54902	1.23	0.251689	1.11	1	280	2001/3/2	120	HIC	HIC	1	3	2	merging
23	MediumVehicle	men	5.38	mex	25.07	282.85	51.72	315	19.69	51.756698	9.563327	0.620794	1.85	0.223079	0.73	1	280	2001/3/2	120	HIC	HIC	1	3	2	through_main
45	Car	men	2.13	mex	16.87	281.53	68.74	236	14.74	68.853602	1.760551	0.260975	0.78	0.34322	0.74	1	280	2001/3/2	120	HIC	HIC	1	3	2	through_main
47	Car	ren	4.3	mex	24.27	283.95	51.17	320	19.97	51.250437	10.457512	0.538406	1.63	0.266906	0.82	1	280	2001/3/2	120	HIC	HIC	1	3	2	merging
54	MediumVehicle	ren	11.12	mex	29.47	282.92	55.5	294	18.35	55.554592	5.514319	0.499728	0.96	0.247347	0.69	1	280	2001/3/2	120	HIC	HIC	1	3	2	merging
55	Car	men	0.29	rex	22.42	282.11	45.9	354	22.13	45.914972	9.952176	0.767147	1.31	0.221384	0.84	1	280	2001/3/2	120	HIC	HIC	1	3	2	diverging
66	Car	ren	1.38	mex	21.5	282.99	50.62	322	20.12	50.672174	12.982029	0.698634	1.97	0.210217	0.75	1	280	2001/3/2	120	HIC	HIC	1	3	2	merging
69	Car	ren	6.53	mex	25.44	283.31	53.92	302	18.91	54.010695	12.848892	0.753874	2.16	0.237285	0.83	1	280	2001/3/2	120	HIC	HIC	1	3	2	merging
70	Car	men	0.75	mex	15.54	281.58	68.56	237	14.79	68.672236	2.14198	0.187384	0.53	0.335148	0.82	1	280	2001/3/2	120	HIC	HIC	1	3	2	through_main
72	Car	men	4.48	mex	18.89	281.54	70.33	231	14.41	70.443203	1.319921	0.252078	0.77	0.348615	0.75	1	280	2001/3/2	120	HIC	HIC	1	3	2	through_main
73	Car	men	3.34	mex	24.02	282.93	49.24	331	20.68	49.327915	10.806882	0.586012	1.38	0.176103	0.65	1	280	2001/3/2	120	HIC	HIC	1	3	2	through_main
88	HeavyVehicle	men	8.9	mex	28.24	282.42	52.59	309	19.34	52.647605	1.055608	0.222362	1.01	0.21644	0.66	1	280	2001/3/2	120	HIC	HIC	1	3	2	through_main
89	Car	men	7.07	mex	20.85	281.39	73.49	221	13.78	73.604389	2.300682	0.351312	0.77	0.361403	0.77	1	280	2001/3/2	120	HIC	HIC	1	3	2	through_main
90	Car	ren	14.39	mex	31.11	283.4	61	268	16.72	61.070373	4.930283	0.366567	0.95	0.289478	1.78	1	280	2001/3/2	120	HIC	HIC	1	3	2	merging
102	Car	men	15.1	rex	34.76	281.85	51.6	314	19.66	51.649777	4.964438	0.414713	0.83	0.213854	0.58	1	280	2001/3/2	120	HIC	HIC	1	3	2	diverging
104	Car	ren	20.23	mex	37.2	283.36	60.09	272	16.97	60.180294	4.316703	0.294853	0.97	0.281838	1.39	1	280	2001/3/2	120	HIC	HIC	1	3	2	merging
107	Car	men	16.39	mex	36.93	282.61	49.53	329	20.54	49.589848	3.751363	0.21155	0.58	0.183009	0.45	1	280	2001/3/2	120	HIC	HIC	1	3	2	through_main
109	MediumVehicle	ren	22.67	mex	38.85	282.81	62.91	259	16.18	62.989228	4.655557	0.392085	0.69	0.281892	1.29	1	280	2001/3/2	120	HIC	HIC	1	3	2	merging
110	Car	ren	23.61	mex	39.81	283.12	62.9	259	16.2	63.006486	5.640555	0.352008	0.99	0.317915	1.85	1	280	2001/3/2	120	HIC	HIC	1	3	2	merging
115	Car	men	19.73	mex	34.66	281.56	67.88	239	14.93	67.975732	1.441488	0.200377	0.35	0.325439	0.72	1	280	2001/3/2	120	HIC	HIC	1	3	2	through_main
119	Car	men	21.19	mex	36.12	281.54	67.88	239	14.93	67.994895	2.778753	0.352636	0.71	0.32795	0.7	1	280	2001/3/2	120	HIC	HIC	1	3	2	through_main
122	MediumVehicle	ren	29.13	mex	45.75	283.31	61.36	266	16.62	61.443346	4.298711	0.393759	0.91	0.340376	1.36	1	280	2001/3/2	120	HIC	HIC	1	3	2	merging
125	Car	ren	30.3	mex	45.11	282.8	68.76	237	14.81	68.891772	7.40833	0.472025	1.07	0.405148	1.31	1	280	2001/3/2	120	HIC	HIC	1	3	2	merging
127	Car	men	23.9	mex	37.54	281.58	74.32	219	13.64	74.433379	4.380524	0.338037	0.27	0.369817	0.73	1	280	2001/3/2	120	HIC	HIC	1	3	2	through_main
131	Car	men	26.69	mex	43.13	283.1	62.02	263	16.44	62.104221	3.859968	0.312586	1.18	0.262928	0.79	1	280	2001/3/2	120	HIC	HIC	1	3	2	through_main
138	Car	men	30.11	mex	41.9	281.4	85.98	189	11.79	86.152063	2.432267	0.245238	0.5	0.51418	1.13	1	280	2001/3/2	120	HIC	HIC	1	3	2	through_main
143	Car	men	34.93	mex	50.53	282.78	65.26	250	15.6	65.33832	1.444583	0.23724	0.62	0.33128	1.39	1	280	2001/3/2	120	HIC	HIC	1	3	2	through_main
154	Car	men	39.41	mex	50.53	281.42	91.15	178	11.12	91.358989	2.445062	0.256404	0.83	0.551348	1.08	1	280	2001/3/2	120	HIC	HIC	1	3	2	through_main
156	Car	men	40.1	mex	54.72	282.39	69.54	234	14.62	69.650769	3.056336	0.34265	0.52	0.341239	0.65	1	280	2001/3/2	120	HIC	HIC	1	3	2	through_main
161	Car	men	44.75	rex	63.19	281.72	55.01	295	18.44	55.050136	5.710896	0.415831	0.72	0.199559	0.46	1	280	2001/3/2	120	HIC	HIC	1	3	2	diverging
162	Car	men	45.27	mex	60.56	282.45	66.52	245	15.29	66.614204	3.402641	0.305184	0.62	0.327673	0.82	1	280	2001/3/2	120	HIC	HIC	1	3	2	through_main
165	Car	ren	50.86	mex	65.09	282.73	71.56	228	14.23	71.656316	4.238767	0.360439	1.14	0.45443	1.6	1	280	2001/3/2	120	HIC	HIC	1	3	2	merging
166	Car	men	47.59	mex	62.42	282.48	68.58	238	14.83	68.691303	2.976791	0.287941	0.73	0.324958	0.65	1	280	2001/3/2	120	HIC	HIC	1	3	2	through_main
167	Car	men	47.13	mex	59.06	281.52	84.96	191	11.93	85.126597	3.169108	0.307487	0.92	0.47199	1	1	280	2001/3/2	120	HIC	HIC	1	3	2	through_main
176	MediumVehicle	men	53.49	mex	69.8	282.34	62.33	261	16.31	62.411188	1.6996	0.184483	0.82	0.318276	0.76	1	280	2001/3/2	120	HIC	HIC	1	3	2	through_main
178	Car	men	54.24	rex	70.26	281.85	63.35	257	16.02	63.377276	8.096767	0.560623	0.42	0.362218	0.82	1	280	2001/3/2	120	HIC	HIC	1	3	2	diverging
182	Car	men	61.39	mex	75.49	281.94	72	226	14.1	72.116549	2.785826	0.200177	0.6	0.354159	0.85	1	280	2001/3/2	120	HIC	HIC	1	3	2	through_main
188	HeavyVehicle	men	64.48	mex	81.75	282.53	58.9	276	17.27	58.969312	1.031268	0.248442	0.83	0.270652	0.66	1	280	2001/3/2	120	HIC	HIC	1	3	2	through_main
190	HeavyVehicle	ren	70.32	mex	88.8	283.48	55.23	295	18.48	55.318441	4.673346	0.323797	1.26	0.273763	1.38	1	280	2001/3/2	120	HIC	HIC	1	3	2	merging
193	Car	ren	72.36	mex	91.38	283.26	53.62	304	19.02	53.692796	7.016905	0.399342	1.19	0.287697	1.33	1	280	2001/3/2	120	HIC	HIC	1	3	2	merging
194	Car	men	65.94	mex	80.46	281.36	69.78	232	14.52	69.905388	5.986802	0.542371	1.34	0.312457	0.69	1	280	2001/3/2	120	HIC	HIC	1	3	2	through_main
195	Car	men	67.19	mex	84.73	283.29	58.15	280	17.54	58.226679	2.098106	0.383821	0.69	0.275679	0.62	1	280	2001/3/2	120	HIC	HIC	1	3	2	through_main
197	HeavyVehicle	men	68.71	mex	86	282.48	58.82	277	17.29	58.8913	0.70639	0.243502	0.88	0.252635	0.59	1	280	2001/3/2	120	HIC	HIC	1	3	2	through_main
201	Car	men	71.18	mex	90.69	283.37	52.26	312	19.51	52.34391	8.307819	0.430929	1.09	0.203397	0.52	1	280	2001/3/2	120	HIC	HIC	1	3	2	through_main
202	Car	men	68.96	mex	83.75	281.86	68.63	237	14.79	68.736329	1.327293	0.142489	0.4	0.38692	0.78	1	280	2001/3/2	120	HIC	HIC	1	3	2	through_main
206	Car	men	72.59	mex	92.74	283.29	50.62	323	20.15	50.675882	7.709388	0.401981	0.88	0.188978	0.41	1	280	2001/3/2	120	HIC	HIC	1	3	2	through_main
208	Car	ren	77.7	mex	94.91	282.98	59.21	275	17.21	59.278618	6.554219	0.496509	1.49	0.341855	1.34	1	280	2001/3/2	120	HIC	HIC	1	3	2	merging
210	Car	men	72.95	mex	90.07	282.78	59.46	274	17.12	59.527628	2.74015	0.278613	1.11	0.308029	0.82	1	280	2001/3/2	120	HIC	HIC	1	3	2	through_main
212	Car	men	73.53	mex	90.17	281.92	60.99	266	16.64	61.073233	9.698278	0.584286	1.05	0.333835	1.03	1	280	2001/3/2	120	HIC	HIC	1	3	2	through_main
222	Car	ren	84.73	mex	101.27	283.22	61.65	265	16.54	61.723132	7.500178	0.466264	1.57	0.326906	1.26	1	280	2001/3/2	120	HIC	HIC	1	3	2	merging
223	Car	men	78.45	mex	93.7	282.28	66.66	244	15.25	66.782254	2.373699	0.301025	0.81	0.305451	0.63	1	280	2001/3/2	120	HIC	HIC	1	3	2	through_main
230	Car	men	80.87	mex	94.99	281.15	71.69	226	14.12	71.815619	1.612158	0.222212	0.5	0.344956	0.73	1	280	2001/3/2	120	HIC	HIC	1	3	2	through_main
232	Car	men	82.56	mex	97.81	283.09	66.85	244	15.25	66.947459	5.207575	0.368156	0.92	0.321762	0.76	1	280	2001/3/2	120	HIC	HIC	1	3	2	through_main
233	MediumVehicle	men	83.04	mex	99.79	282.43	60.72	268	16.75	60.799142	1.211499	0.147687	0.51	0.284067	0.58	1	280	2001/3/2	120	HIC	HIC	1	3	2	through_main
235	Car	ren	88.11	mex	104.67	283.3	61.59	265	16.56	61.708	6.588504	0.427057	0.98	0.343811	1.24	1	280	2001/3/2	120	HIC	HIC	1	3	2	merging
237	Car	men	86.04	mex	102.58	283.35	61.68	264	16.54	61.782689	5.319939	0.361288	1.18	0.281212	0.63	1	280	2001/3/2	120	HIC	HIC	1	3	2	through_main
238	Car	men	86.32	mex	102.64	282.53	62.29	262	16.32	62.377023	2.845225	0.296489	1.02	0.300267	0.66	1	280	2001/3/2	120	HIC	HIC	1	3	2	through_main
241	Car	men	87.46	mex	102.71	281.43	66.46	244	15.25	66.558074	2.883732	0.253238	0.75	0.301434	0.71	1	280	2001/3/2	120	HIC	HIC	1	3	2	through_main
245	Car	men	89.96	rex	107.65	282.98	57.61	283	17.69	57.673498	4.027329	0.547208	0.85	0.273993	1.11	1	280	2001/3/2	120	HIC	HIC	1	3	2	diverging
250	Car	ren	98.12	mex	115.74	282.77	57.77	282	17.62	57.851312	8.539421	0.396348	1	0.268475	1.12	1	280	2001/3/2	120	HIC	HIC	1	3	2	merging
251	MediumVehicle	men	95.6	mex	114.13	283.24	55	297	18.53	55.075253	1.32971	0.199192	0.47	0.203906	0.6	1	280	2001/3/2	120	HIC	HIC	1	3	2	through_main
252	Car	ren	99.56	mex	116.62	282.68	59.66	273	17.06	59.712967	8.176171	0.479084	1.6	0.351099	1.77	1	280	2001/3/2	120	HIC	HIC	1	3	2	merging
255	Car	men	96.49	mex	108.88	282.69	82.16	199	12.39	82.290804	1.747047	0.27201	0.66	0.495377	1.2	1	280	2001/3/2	120	HIC	HIC	1	3	2	through_main
259	Car	men	101.54	mex	118.56	283.08	59.89	272	17.02	59.961618	7.508789	0.439853	1.06	0.266103	0.56	1	280	2001/3/2	120	HIC	HIC	1	3	2	through_main
261	Car	men	103.9	mex	118.99	282.58	67.38	242	15.09	67.488223	1.90864	0.217521	0.61	0.330165	0.86	1	280	2001/3/2	120	HIC	HIC	1	3	2	through_main
262	Car	men	104.33	rex	122.54	282.06	55.77	292	18.21	55.791644	7.291626	0.533493	0.92	0.252021	1.06	1	280	2001/3/2	120	HIC	HIC	1	3	2	diverging
264	Car	men	105.13	mex	118.99	281.37	73.04	222	13.86	73.147477	3.317488	0.240315	0.76	0.38018	0.77	1	280	2001/3/2	120	HIC	HIC	1	3	2	through_main
266	Car	men	105.56	mex	121.29	283.38	64.88	252	15.73	64.995397	5.166086	0.307183	0.79	0.317024	0.59	1	280	2001/3/2	120	HIC	HIC	1	3	2	through_main
270	Car	men	109.34	mex	125	282.36	64.9	251	15.66	64.987291	1.258132	0.212948	0.69	0.336056	0.79	1	280	2001/3/2	120	HIC	HIC	1	3	2	through_main
273	MediumVehicle	men	111.15	mex	126.54	282.35	66.05	247	15.39	66.14915	1.894239	0.293846	0.48	0.326923	0.76	1	280	2001/3/2	120	HIC	HIC	1	3	2	through_main
275	Car	men	112.8	mex	126.21	281.7	75.63	215	13.41	75.754047	2.666976	0.213628	0.78	0.406326	0.84	1	280	2001/3/2	120	HIC	HIC	1	3	2	through_main
279	MediumVehicle	ren	119.89	mex	138.22	283.37	55.65	293	18.33	55.710068	4.994547	0.317645	0.91	0.288703	1.08	1	280	2001/3/2	120	HIC	HIC	1	3	2	merging
284	Car	men	116.64	mex	131.17	281.43	69.7	232	14.53	69.798147	1.534997	0.19806	0.64	0.340819	0.71	1	280	2001/3/2	120	HIC	HIC	1	3	2	through_main
286	Car	ren	125.42	mex	142.79	283.31	58.71	278	17.37	58.805504	7.100643	0.443525	0.93	0.405576	1.38	1	280	2001/3/2	120	HIC	HIC	1	3	2	merging
287	Car	men	117.53	rex	134.24	282.05	60.79	267	16.71	60.850524	9.828571	0.590861	0.28	0.252434	0.96	1	280	2001/3/2	120	HIC	HIC	1	3	2	diverging
289	Car	men	118.68	mex	133.2	282.64	70.1	232	14.52	70.210172	0.423583	0.106509	0.29	0.366552	0.8	1	280	2001/3/2	120	HIC	HIC	1	3	2	through_main
292	Car	men	121	mex	136.07	282.52	67.46	241	15.07	67.55473	1.318742	0.239295	0.51	0.343071	0.83	1	280	2001/3/2	120	HIC	HIC	1	3	2	through_main
295	Car	men	122.33	mex	137.26	282.26	68.05	239	14.93	68.152636	2.137912	0.361046	1.14	0.343347	0.7	1	280	2001/3/2	120	HIC	HIC	1	3	2	through_main
297	Car	men	125.02	mex	140.97	283.24	63.92	255	15.95	64.006745	7.101624	0.487529	1.36	0.30502	0.66	1	280	2001/3/2	120	HIC	HIC	1	3	2	through_main
299	Car	men	126.21	mex	139.33	282.39	77.5	210	13.12	77.637143	0.819909	0.153667	0.53	0.426524	0.85	1	280	2001/3/2	120	HIC	HIC	1	3	2	through_main
305	Car	men	133.78	mex	147.75	281.6	72.56	224	13.97	72.637232	11.237216	0.972054	2.03	0.423125	0.83	1	280	2001/3/2	120	HIC	HIC	1	3	2	through_main
306	Car	men	130.53	mex	145.02	282.6	70.19	232	14.49	70.305647	2.809069	0.263147	0.75	0.361078	0.91	1	280	2001/3/2	120	HIC	HIC	1	3	2	through_main
307	Car	men	132.36	mex	148.31	282.6	63.77	255	15.95	63.855922	6.362572	0.480039	1.47	0.307412	1.12	1	280	2001/3/2	120	HIC	HIC	1	3	2	through_main
308	Car	men	131.44	mex	146.21	282.28	68.83	236	14.77	68.945508	3.110184	0.229576	0.49	0.387246	0.77	1	280	2001/3/2	120	HIC	HIC	1	3	2	through_main
311	Car	men	132.42	mex	147.19	282.31	68.83	236	14.77	68.927712	2.686921	0.278305	0.79	0.383475	0.83	1	280	2001/3/2	120	HIC	HIC	1	3	2	through_main
312	Car	men	136.2	mex	153.17	281.52	59.7	271	16.97	59.793321	8.686838	0.562989	1.04	0.253542	0.61	1	280	2001/3/2	120	HIC	HIC	1	3	2	through_main
319	MediumVehicle	men	134.84	mex	152.42	283.34	58.02	282	17.58	58.090993	4.442869	0.245922	0.95	0.246879	0.48	1	280	2001/3/2	120	HIC	HIC	1	3	2	through_main
321	MediumVehicle	men	137.85	mex	153.07	282.44	66.79	244	15.22	66.85918	6.061098	0.540369	1.37	0.327582	0.65	1	280	2001/3/2	120	HIC	HIC	1	3	2	through_main
322	Car	men	135.28	mex	150.75	282.58	65.74	248	15.47	65.818629	6.510431	0.426492	1.05	0.310806	0.65	1	280	2001/3/2	120	HIC	HIC	1	3	2	through_main
325	Car	men	136.37	mex	153.61	283.14	59.1	276	17.24	59.189601	4.133515	0.341268	0.95	0.28808	0.61	1	280	2001/3/2	120	HIC	HIC	1	3	2	through_main
327	Car	men	138.62	mex	155.16	281.83	61.35	264	16.54	61.440985	5.705955	0.373258	0.69	0.293182	0.73	1	280	2001/3/2	120	HIC	HIC	1	3	2	through_main
337	Car	men	140.45	mex	160.76	283.41	50.23	325	20.31	50.297877	6.172166	0.411569	1.15	0.216308	0.42	1	280	2001/3/2	120	HIC	HIC	1	3	2	through_main
341	Car	men	141.29	mex	155.72	282.48	70.47	231	14.43	70.576364	3.445802	0.276104	0.88	0.375974	0.77	1	280	2001/3/2	120	HIC	HIC	1	3	2	through_main
343	Car	men	142.68	mex	158.32	281.88	64.88	250	15.64	64.96596	2.200909	0.21276	0.54	0.27032	0.65	1	280	2001/3/2	120	HIC	HIC	1	3	2	through_main
348	Car	men	145.12	mex	161.27	281.84	62.86	258	16.15	62.943992	5.442427	0.306744	0.93	0.341124	0.78	1	280	2001/3/2	120	HIC	HIC	1	3	2	through_main
351	HeavyVehicle	men	146.92	mex	164.16	282.31	58.93	276	17.24	59.016413	1.766403	0.200797	0.54	0.250435	0.64	1	280	2001/3/2	120	HIC	HIC	1	3	2	through_main
366	Car	men	150.55	mex	165.56	282.44	67.72	240	15.01	67.811625	2.889334	0.262833	0.58	0.311875	0.72	1	280	2001/3/2	120	HIC	HIC	1	3	2	through_main
373	MediumVehicle	men	155.3	mex	172.57	282.55	58.91	276	17.27	58.984203	1.692134	0.271268	0.88	0.251087	0.52	1	280	2001/3/2	120	HIC	HIC	1	3	2	through_main
375	Car	men	154.38	mex	169.92	281.46	65.22	249	15.54	65.313333	2.024102	0.218594	0.5	0.301486	0.61	1	280	2001/3/2	120	HIC	HIC	1	3	2	through_main
378	Car	men	157.24	mex	175.63	282.39	55.27	294	18.39	55.349014	2.562209	0.30881	0.64	0.24102	0.48	1	280	2001/3/2	120	HIC	HIC	1	3	2	through_main
380	MediumVehicle	men	156.91	mex	174.57	282.82	57.64	282	17.66	57.718191	2.039267	0.307979	0.94	0.294397	0.72	1	280	2001/3/2	120	HIC	HIC	1	3	2	through_main
384	Car	men	158.41	rex	176.47	282.51	56.31	289	18.06	56.339654	4.596764	0.674567	1.08	0.347059	1.08	1	280	2001/3/2	120	HIC	HIC	1	3	2	diverging
385	Car	men	157.45	mex	171.96	281.48	69.81	233	14.51	69.906524	1.274519	0.188541	0.37	0.355751	0.82	1	280	2001/3/2	120	HIC	HIC	1	3	2	through_main
386	Car	men	160.16	mex	177.66	283.25	58.28	280	17.5	58.351893	3.265164	0.239964	0.65	0.243679	0.54	1	280	2001/3/2	120	HIC	HIC	1	3	2	through_main
387	Car	ren	162.43	mex	180.01	283.1	57.97	281	17.58	58.0479	4.188653	0.398683	1.27	0.262776	1.62	1	280	2001/3/2	120	HIC	HIC	1	3	2	merging
389	HeavyVehicle	men	158.43	mex	176.84	282.28	55.19	295	18.41	55.273254	1.532898	0.277153	1.07	0.218847	0.52	1	280	2001/3/2	120	HIC	HIC	1	3	2	through_main
392	Car	men	161.43	mex	178.91	283.41	58.38	280	17.48	58.439893	2.608757	0.255857	0.68	0.260607	0.56	1	280	2001/3/2	120	HIC	HIC	1	3	2	through_main
394	Car	men	159.37	mex	173.61	281.57	71.17	228	14.24	71.281974	1.70667	0.246316	0.7	0.361974	0.73	1	280	2001/3/2	120	HIC	HIC	1	3	2	through_main
398	Car	men	163.66	mex	181.35	282.47	57.5	283	17.69	57.581166	1.773427	0.253428	0.81	0.232226	0.57	1	280	2001/3/2	120	HIC	HIC	1	3	2	through_main
404	Car	men	165.06	mex	182.87	282.64	57.13	285	17.81	57.207263	1.988242	0.265509	0.78	0.220596	0.43	1	280	2001/3/2	120	HIC	HIC	1	3	2	through_main
406	Car	ren	170.71	mex	188.83	283.07	56.23	290	18.12	56.290793	3.271467	0.312793	0.81	0.261621	1.53	1	280	2001/3/2	120	HIC	HIC	1	3	2	merging
411	Car	men	166.83	mex	181.56	281.61	68.86	235	14.73	68.953149	1.142353	0.18983	0.28	0.319489	0.7	1	280	2001/3/2	120	HIC	HIC	1	3	2	through_main
413	Car	ren	172.86	mex	189.98	283.44	59.6	274	17.12	59.682591	1.670632	0.315584	0.85	0.258759	1.49	1	280	2001/3/2	120	HIC	HIC	1	3	2	merging
423	MediumVehicle	ren	177.28	mex	195.26	283.32	56.74	288	17.98	56.797708	3.208204	0.214271	0.82	0.249722	1.71	1	280	2001/3/2	120	HIC	HIC	1	3	2	merging
427	MediumVehicle	men	173.15	mex	186.23	282.08	77.66	209	13.08	77.779043	1.872563	0.27134	0.86	0.424402	0.93	1	280	2001/3/2	120	HIC	HIC	1	3	2	through_main
428	Car	ren	180.33	mex	195.47	282.93	67.27	242	15.14	67.403802	9.135106	0.608719	1.21	0.390124	1.47	1	280	2001/3/2	120	HIC	HIC	1	3	2	merging
433	Car	men	174.97	rex	191.07	281.99	63.06	258	16.1	63.078643	7.569254	0.537442	0.29	0.255078	0.87	1	280	2001/3/2	120	HIC	HIC	1	3	2	diverging
436	Car	men	176.76	mex	189.61	282.18	79.08	206	12.85	79.204563	2.594688	0.181262	0.24	0.430194	0.98	1	280	2001/3/2	120	HIC	HIC	1	3	2	through_main
443	MediumVehicle	men	179.14	mex	190.57	282.05	88.85	183	11.43	88.999344	1.368925	0.203224	0.54	0.518033	1.02	1	280	2001/3/2	120	HIC	HIC	1	3	2	through_main
453	MediumVehicle	men	185.89	mex	205.31	282.38	52.36	310	19.42	52.414258	1.17605	0.176323	0.63	0.21371	0.5	1	280	2001/3/2	120	HIC	HIC	1	3	2	through_main
454	Car	ren	188.67	mex	203.77	283.28	67.54	242	15.1	67.648347	5.889819	0.364752	0.92	0.323678	1.89	1	280	2001/3/2	120	HIC	HIC	1	3	2	merging
456	Car	men	184.37	mex	195.99	281.49	87.24	186	11.62	87.391129	0.925835	0.211183	0.57	0.58043	1.18	1	280	2001/3/2	120	HIC	HIC	1	3	2	through_main
458	MediumVehicle	men	186.96	mex	206.1	282.5	53.12	306	19.14	53.18098	1.606256	0.174673	0.48	0.257484	0.68	1	280	2001/3/2	120	HIC	HIC	1	3	2	through_main
460	MediumVehicle	men	186.33	mex	200.22	283.27	73.42	222	13.89	73.533694	1.603748	0.262027	0.57	0.352838	0.77	1	280	2001/3/2	120	HIC	HIC	1	3	2	through_main
461	Car	men	188	mex	207.37	282.27	52.45	310	19.37	52.519548	1.600093	0.289645	0.67	0.231806	0.52	1	280	2001/3/2	120	HIC	HIC	1	3	2	through_main
466	Car	men	189.94	mex	208.21	282.36	55.64	293	18.27	55.72157	2.993772	0.319829	0.87	0.226382	0.52	1	280	2001/3/2	120	HIC	HIC	1	3	2	through_main
467	Car	men	189.33	mex	201.6	281.63	82.68	196	12.27	82.844643	2.034171	0.280306	0.89	0.46602	0.99	1	280	2001/3/2	120	HIC	HIC	1	3	2	through_main
468	Car	men	190.63	mex	205.54	283.44	68.43	238	14.91	68.532899	1.811286	0.267479	0.95	0.349664	0.86	1	280	2001/3/2	120	HIC	HIC	1	3	2	through_main
474	Car	men	192.48	mex	204.52	281.59	84.25	192	12.04	84.400729	2.09227	0.191354	0.51	0.440833	1.06	1	280	2001/3/2	120	HIC	HIC	1	3	2	through_main
476	Car	men	193.4	mex	209.69	282.54	62.45	260	16.29	62.517885	8.5389	0.470577	0.7	0.295731	0.74	1	280	2001/3/2	120	HIC	HIC	1	3	2	through_main
481	MediumVehicle	men	197.41	mex	216.34	282.67	53.74	303	18.93	53.814422	3.465775	0.303036	1.63	0.220825	0.73	1	280	2001/3/2	120	HIC	HIC	1	3	2	through_main
490	Car	men	203.39	mex	221.53	281.9	55.93	290	18.14	55.999862	4.697469	0.394138	0.64	0.247759	0.6	1	280	2001/3/2	120	HIC	HIC	1	3	2	through_main
494	HeavyVehicle	men	203.68	mex	217.82	282.66	71.97	227	14.14	72.061894	1.7366	0.365463	0.95	0.383084	0.76	1	280	2001/3/2	120	HIC	HIC	1	3	2	through_main
495	Car	men	205.27	mex	223.08	281.63	56.93	285	17.81	57.013474	3.998756	0.336807	1.01	0.246035	0.5	1	280	2001/3/2	120	HIC	HIC	1	3	2	through_main
497	Car	men	206.71	mex	224.29	281.62	57.67	281	17.58	57.74516	3.161764	0.392669	1.15	0.226797	0.57	1	280	2001/3/2	120	HIC	HIC	1	3	2	through_main
498	Car	ren	209.98	mex	227.04	282.75	59.67	273	17.06	59.729011	7.026437	0.372637	1.24	0.214103	1.06	1	280	2001/3/2	120	HIC	HIC	1	3	2	merging
500	Car	men	208.52	mex	226.77	281.87	55.61	292	18.25	55.676644	2.457499	0.294041	0.89	0.259623	0.62	1	280	2001/3/2	120	HIC	HIC	1	3	2	through_main
501	Car	men	206.71	mex	221.12	281.95	70.44	230	14.41	70.550217	3.424329	0.390435	0.91	0.32813	0.65	1	280	2001/3/2	120	HIC	HIC	1	3	2	through_main
503	Car	men	209.5	mex	227.96	281.82	54.97	295	18.46	55.036983	2.139319	0.294881	0.74	0.232305	0.54	1	280	2001/3/2	120	HIC	HIC	1	3	2	through_main
504	Car	ren	213.92	mex	230.17	283.61	62.85	260	16.25	62.914462	2.681475	0.248692	0.93	0.363346	2.06	1	280	2001/3/2	120	HIC	HIC	1	3	2	merging
505	Car	men	210.98	mex	231.13	282.42	50.47	322	20.15	50.528012	2.597572	0.199348	0.59	0.197733	0.5	1	280	2001/3/2	120	HIC	HIC	1	3	2	through_main
507	Car	men	212.67	mex	232.23	282.29	51.95	313	19.56	52.032236	2.769947	0.346677	1.21	0.205399	0.43	1	280	2001/3/2	120	HIC	HIC	1	3	2	through_main
508	Car	men	211.4	rex	230.15	282.32	54.21	300	18.75	54.267767	5.101904	0.473033	0.75	0.3014	0.79	1	280	2001/3/2	120	HIC	HIC	1	3	2	diverging
510	Car	ren	217.01	mex	236.01	283.38	53.7	304	19	53.75875	5.11221	0.576842	1.76	0.261349	1.41	1	280	2001/3/2	120	HIC	HIC	1	3	2	merging
511	Car	men	214.34	mex	233.69	282.69	52.59	310	19.35	52.666839	1.938734	0.339032	0.75	0.215194	0.55	1	280	2001/3/2	120	HIC	HIC	1	3	2	through_main
514	Car	men	214.38	mex	229.77	281.45	65.84	246	15.39	65.921179	1.801667	0.301545	0.67	0.332236	0.78	1	280	2001/3/2	120	HIC	HIC	1	3	2	through_main
517	Car	men	216.24	mex	231.44	281.29	66.61	243	15.2	66.685885	2.310174	0.367366	0.61	0.340823	0.74	1	280	2001/3/2	120	HIC	HIC	1	3	2	through_main
520	Car	men	216.63	mex	235.19	282.44	54.78	297	18.56	54.870909	7.216279	0.536599	0.99	0.228316	0.53	1	280	2001/3/2	120	HIC	HIC	1	3	2	through_main
521	MediumVehicle	men	219.24	rex	237.84	282.43	54.66	298	18.6	54.674027	5.863	0.630738	1.48	0.368691	0.77	1	280	2001/3/2	120	HIC	HIC	1	3	2	diverging
523	Car	men	218.55	mex	233.23	281.52	69.03	235	14.68	69.123277	1.951214	0.369277	0.97	0.35783	0.71	1	280	2001/3/2	120	HIC	HIC	1	3	2	through_main
527	Car	men	219.72	mex	234.61	281.63	68.09	238	14.89	68.199034	1.792057	0.318235	0.47	0.325336	0.68	1	280	2001/3/2	120	HIC	HIC	1	3	2	through_main
528	MediumVehicle	men	222.72	mex	242.49	282.56	51.45	317	19.77	51.511073	1.560072	0.258423	1.44	0.207319	0.53	1	280	2001/3/2	120	HIC	HIC	1	3	2	through_main
530	Car	ren	227.21	mex	245.08	283.65	57.14	286	17.87	57.222762	10.730843	0.494965	1.96	0.219056	1.25	1	280	2001/3/2	120	HIC	HIC	1	3	2	merging
531	Car	men	224.39	mex	244.08	282.8	51.72	315	19.69	51.768857	2.147733	0.159524	0.48	0.205238	0.46	1	280	2001/3/2	120	HIC	HIC	1	3	2	through_main
536	MediumVehicle	men	225.27	rex	244.43	282.07	52.98	306	19.16	53.015	7.886115	0.448235	0.39	0.315556	0.69	1	280	2001/3/2	120	HIC	HIC	1	3	2	diverging
537	Car	men	226.87	mex	245.06	282.56	55.94	291	18.19	56.00457	1.686948	0.257182	0.78	0.242852	0.59	1	280	2001/3/2	120	HIC	HIC	1	3	2	through_main
538	Car	men	225.45	mex	239.97	281.55	69.83	232	14.52	69.934526	1.715068	0.137888	0.42	0.374397	0.74	1	280	2001/3/2	120	HIC	HIC	1	3	2	through_main
541	Car	men	228.21	mex	246.73	282.3	54.88	296	18.52	54.956689	5.603996	0.436824	1.66	0.239662	0.54	1	280	2001/3/2	120	HIC	HIC	1	3	2	through_main
542	Car	men	227.08	mex	241.45	281.33	70.49	230	14.37	70.595957	3.419886	0.275087	0.98	0.381435	0.7	1	280	2001/3/2	120	HIC	HIC	1	3	2	through_main
546	Car	ren	231.48	mex	249.81	283.58	55.69	293	18.33	55.783993	4.821341	0.48942	1.11	0.284573	1.99	1	280	2001/3/2	120	HIC	HIC	1	3	2	merging
549	Car	men	229.56	mex	247.46	283.36	57.01	287	17.9	57.113972	10.663281	0.580836	1.34	0.240801	0.54	1	280	2001/3/2	120	HIC	HIC	1	3	2	through_main
552	Car	ren	234.32	mex	251.25	283.09	60.18	271	16.93	60.279446	3.59945	0.411255	1.42	0.311956	1.74	1	280	2001/3/2	120	HIC	HIC	1	3	2	merging
553	Car	men	230.67	mex	249.19	282.38	54.9	296	18.52	54.960203	4.976259	0.36848	0.85	0.234155	0.54	1	280	2001/3/2	120	HIC	HIC	1	3	2	through_main
556	MediumVehicle	men	232.07	mex	250.67	282.58	54.69	298	18.6	54.743792	3.110925	0.308893	1.28	0.222383	0.61	1	280	2001/3/2	120	HIC	HIC	1	3	2	through_main
561	MediumVehicle	men	236.26	mex	254.65	282.46	55.28	294	18.39	55.36017	1.944358	0.387007	0.83	0.242483	0.56	1	280	2001/3/2	120	HIC	HIC	1	3	2	through_main
567	Car	men	237.28	mex	250.83	281.14	74.67	217	13.55	74.801797	4.802587	0.321889	0.78	0.374931	0.87	1	280	2001/3/2	120	HIC	HIC	1	3	2	through_main
569	Bus	men	238.66	mex	256.09	282.77	58.39	279	17.43	58.466738	1.832871	0.303477	0.73	0.270789	0.6	1	280	2001/3/2	120	HIC	HIC	1	3	2	through_main
572	Car	men	239.57	mex	254.25	281.57	69.04	235	14.68	69.140766	0.554405	0.116936	0.34	0.34	0.76	1	280	2001/3/2	120	HIC	HIC	1	3	2	through_main
575	Car	men	242.05	mex	256.59	281.85	69.81	233	14.54	69.907425	1.748994	0.184292	0.57	0.351974	0.75	1	280	2001/3/2	120	HIC	HIC	1	3	2	through_main
579	MediumVehicle	men	245.64	mex	266.93	283.37	47.91	341	21.29	47.97478	5.604924	0.392698	1.1	0.175337	0.61	1	280	2001/3/2	120	HIC	HIC	1	3	2	through_main
580	Car	men	245.1	mex	258.86	282.64	73.93	220	13.76	74.047136	2.086713	0.3945	0.96	0.445364	1	1	280	2001/3/2	120	HIC	HIC	1	3	2	through_main
583	Car	ren	251.5	mex	270.27	283.28	54.33	300	18.77	54.410733	2.132311	0.2973	0.87	0.210267	1.28	1	280	2001/3/2	120	HIC	HIC	1	3	2	merging
584	Car	men	246.7	mex	261.32	281.87	69.41	234	14.62	69.526239	1.867731	0.292051	1.01	0.309615	0.67	1	280	2001/3/2	120	HIC	HIC	1	3	2	through_main
586	Car	men	248.62	mex	263.47	281.55	68.26	238	14.85	68.370756	1.135156	0.170168	0.57	0.355252	0.88	1	280	2001/3/2	120	HIC	HIC	1	3	2	through_main
590	Car	men	250.31	mex	265.18	281.72	68.21	238	14.87	68.309874	1.300909	0.220966	0.71	0.374496	1.07	1	280	2001/3/2	120	HIC	HIC	1	3	2	through_main
591	Car	men	250.33	mex	264.41	282.8	72.32	226	14.08	72.441549	6.752904	0.400708	1.21	0.384292	1.3	1	280	2001/3/2	120	HIC	HIC	1	3	2	through_main
593	Car	men	252.4	mex	269.48	282.51	59.55	274	17.08	59.629526	4.289722	0.238212	1.08	0.268285	0.58	1	280	2001/3/2	120	HIC	HIC	1	3	2	through_main
594	Car	ren	258.13	mex	275.19	283.24	59.77	273	17.06	59.822308	4.453678	0.377143	1.06	0.232015	1.49	1	280	2001/3/2	120	HIC	HIC	1	3	2	merging
595	Car	men	253.27	mex	267.48	281.83	71.44	228	14.21	71.549518	2.981675	0.228904	0.75	0.365833	0.76	1	280	2001/3/2	120	HIC	HIC	1	3	2	through_main
596	Car	ren	259.91	mex	276.48	283.72	61.61	266	16.57	61.659774	5.644262	0.467669	1.26	0.352632	1.24	1	280	2001/3/2	120	HIC	HIC	1	3	2	merging
597	Car	men	255.51	mex	270.52	281.2	67.42	241	15.01	67.536846	3.283366	0.297303	0.81	0.317303	0.69	1	280	2001/3/2	120	HIC	HIC	1	3	2	through_main
599	MediumVehicle	men	258.28	mex	279.2	283.35	48.77	335	20.92	48.839015	4.10935	0.245731	0.71	0.195791	0.46	1	280	2001/3/2	120	HIC	HIC	1	3	2	through_main
600	Car	men	255.69	mex	270.79	282.71	67.41	242	15.1	67.508636	1.25046	0.208884	0.58	0.33405	0.71	1	280	2001/3/2	120	HIC	HIC	1	3	2	through_main
601	Car	men	256.36	mex	271.27	281.72	68.02	239	14.91	68.119331	3.09067	0.324937	0.7	0.338326	0.65	1	280	2001/3/2	120	HIC	HIC	1	3	2	through_main
603	Car	men	257.74	mex	273.11	281.86	66.02	246	15.37	66.126382	1.832984	0.229146	0.82	0.291829	0.57	1	280	2001/3/2	120	HIC	HIC	1	3	2	through_main
606	Car	men	258.09	mex	272.75	282.34	69.33	235	14.66	69.441957	1.387179	0.27	0.64	0.358851	0.97	1	280	2001/3/2	120	HIC	HIC	1	3	2	through_main
607	Car	men	261.14	mex	280.82	283.43	51.83	315	19.68	51.888571	6.572376	0.36873	0.85	0.202317	0.55	1	280	2001/3/2	120	HIC	HIC	1	3	2	through_main
608	Car	men	258.97	mex	274.69	281.48	64.44	252	15.72	64.535159	3.022037	0.249524	0.77	0.324127	0.7	1	280	2001/3/2	120	HIC	HIC	1	3	2	through_main
613	MediumVehicle	men	259.95	mex	274.13	282.69	71.76	227	14.18	71.87207	1.792951	0.398943	1.5	0.40793	0.9	1	280	2001/3/2	120	HIC	HIC	1	3	2	through_main
617	Car	ren	266.79	mex	284.87	282.72	56.29	289	18.08	56.407751	12.05064	0.617647	1.74	0.211592	0.75	1	280	2001/3/2	120	HIC	HIC	1	3	2	merging
619	Car	men	262.83	mex	278.07	281.77	66.54	244	15.24	66.637254	5.459733	0.423607	0.93	0.334016	0.73	1	280	2001/3/2	120	HIC	HIC	1	3	2	through_main
623	Car	ren	268.04	mex	286.54	283.5	55.17	296	18.5	55.237534	9.31636	0.509155	1.24	0.343142	1.02	1	280	2001/3/2	120	HIC	HIC	1	3	2	merging
628	Car	men	266.75	mex	281.05	282.48	71.08	229	14.3	71.187555	1.161097	0.197773	0.45	0.376157	0.85	1	280	2001/3/2	120	HIC	HIC	1	3	2	through_main
631	Car	men	268.75	mex	285.08	281.46	62.05	262	16.33	62.148473	1.145421	0.200725	0.59	0.282901	0.57	1	280	2001/3/2	120	HIC	HIC	1	3	2	through_main
632	Car	ren	273.06	mex	290.25	283.25	59.34	275	17.19	59.389564	6.259031	0.642436	1.11	0.312691	1	1	280	2001/3/2	120	HIC	HIC	1	3	2	merging
633	Car	men	268.25	mex	282.53	282.43	71.17	229	14.28	71.293581	4.111068	0.341135	0.69	0.371528	0.87	1	280	2001/3/2	120	HIC	HIC	1	3	2	through_main
637	Car	men	269.79	mex	285.54	282.67	64.63	252	15.75	64.78619	7.025696	0.853571	2.79	0.42996	1.8	1	280	2001/3/2	120	HIC	HIC	1	3	2	through_main
638	Car	men	270.83	mex	287.43	281.48	61.04	266	16.6	61.142368	1.384615	0.272406	0.71	0.258609	0.6	1	280	2001/3/2	120	HIC	HIC	1	3	2	through_main
641	MediumVehicle	men	272.19	mex	288.66	282.28	61.68	264	16.47	61.767803	0.901728	0.267235	1.02	0.272235	0.83	1	280	2001/3/2	120	HIC	HIC	1	3	2	through_main
642	Car	men	273.25	mex	289.64	282.58	62.06	262	16.39	62.130725	1.290614	0.224695	0.69	0.312481	0.62	1	280	2001/3/2	120	HIC	HIC	1	3	2	through_main
643	Car	men	272.92	mex	289.58	281.65	60.85	266	16.66	60.931767	2.121951	0.257293	0.71	0.291992	0.79	1	280	2001/3/2	120	HIC	HIC	1	3	2	through_main
649	Car	ren	278.34	mex	297.21	283.46	54.07	302	18.87	54.117848	6.961394	0.491523	0.6	0.27202	1.98	1	280	2001/3/2	120	HIC	HIC	1	3	2	merging
650	Car	men	274.02	mex	290.85	282.3	60.39	269	16.83	60.478104	3.098101	0.340149	0.81	0.265019	0.81	1	280	2001/3/2	120	HIC	HIC	1	3	2	through_main
655	Car	men	276.34	mex	294.94	283.55	54.87	297	18.6	54.927778	9.348673	0.771684	0.84	0.250741	0.69	1	280	2001/3/2	120	HIC	HIC	1	3	2	through_main
656	Car	ren	280.55	mex	299.42	283.28	54.04	302	18.87	54.06904	7.6076	0.592053	1.22	0.241325	1.69	1	280	2001/3/2	120	HIC	HIC	1	3	2	merging
660	Car	men	280.32	mex	293.98	281.71	74.24	218	13.66	74.361239	0.665189	0.216606	0.57	0.391376	0.81	1	280	2001/3/2	120	HIC	HIC	1	3	2	through_main
664	Car	men	282.32	mex	296.36	281.65	72.24	225	14.04	72.368044	3.555185	0.244133	1.12	0.4172	0.81	1	280	2001/3/2	120	HIC	HIC	1	3	2	through_main
668	HeavyVehicle	men	283.12	mex	298.84	283.45	64.9	252	15.72	64.988056	2.037402	0.252302	0.99	0.362222	1.01	1	280	2001/3/2	120	HIC	HIC	1	3	2	through_main
670	Car	men	284.01	mex	297.73	281.4	73.83	219	13.72	73.947306	2.152844	0.319178	1.11	0.396073	0.87	1	280	2001/3/2	120	HIC	HIC	1	3	2	through_main
672	Car	men	285.2	mex	299.19	281.36	72.39	224	13.99	72.511473	1.59002	0.248036	0.91	0.349732	0.75	1	280	2001/3/2	120	HIC	HIC	1	3	2	through_main
11	Car	ren	3.02	mex	19.83	282.25	60.45	269	16.81	60.569517	6.772505	0.440446	1.08	0.342714	1.92	1	280	2001/3/2	120	HIC	HIC	1	3	2	merging
21	Car	men	1.88	mex	16.27	280.91	70.28	231	14.39	70.398312	2.531704	0.230216	0.61	0.373896	0.86	1	280	2001/3/2	120	HIC	HIC	1	3	2	through_main
26	Car	men	0.73	mex	16.68	281.54	63.53	255	15.95	63.612	0.989942	0.168706	0.36	0.330157	0.71	1	280	2001/3/2	120	HIC	HIC	1	3	2	through_main
32	Car	men	3.29	mex	17.6	281.63	70.87	229	14.31	70.969738	3.899801	0.265066	0.15	0.434236	1.05	1	280	2001/3/2	120	HIC	HIC	1	3	2	through_main
35	Car	men	3.17	mex	17.73	280.99	69.49	233	14.56	69.607554	2.388546	0.255365	0.86	0.356524	0.71	1	280	2001/3/2	120	HIC	HIC	1	3	2	through_main
41	Car	men	6.63	mex	24.02	281.81	58.33	278	17.39	58.401583	2.175852	0.221942	0.61	0.274424	0.61	1	280	2001/3/2	120	HIC	HIC	1	3	2	through_main
42	Car	men	5.96	mex	21.6	282.12	64.94	250	15.64	65.03652	3.423893	0.341	0.88	0.3368	0.6	1	280	2001/3/2	120	HIC	HIC	1	3	2	through_main
43	Car	men	6.11	mex	20.37	281.11	70.95	228	14.26	71.045789	1.183121	0.210482	0.62	0.4075	0.87	1	280	2001/3/2	120	HIC	HIC	1	3	2	through_main
47	Car	men	9.82	mex	26.82	282.55	59.85	272	17	59.935956	3.728897	0.243456	0.61	0.302647	0.73	1	280	2001/3/2	120	HIC	HIC	1	3	2	through_main
48	HeavyVehicle	men	9.78	mex	25.57	282.01	64.31	253	15.79	64.399368	1.73851	0.277154	0.6	0.360435	0.73	1	280	2001/3/2	120	HIC	HIC	1	3	2	through_main
52	Car	men	10.72	rex	27.8	280.98	59.22	273	17.08	59.28033	5.501846	0.606044	1.12	0.385348	0.86	1	280	2001/3/2	120	HIC	HIC	1	3	2	diverging
53	Car	ren	14.99	mex	32.43	282.69	58.37	279	17.44	58.430645	3.330605	0.382007	0.75	0.417634	2.04	1	280	2001/3/2	120	HIC	HIC	1	3	2	merging
56	Car	men	10.57	mex	21.4	280.96	93.45	173	10.83	93.597225	2.511295	0.44052	0.76	0.723642	1.38	1	280	2001/3/2	120	HIC	HIC	1	3	2	through_main
57	Car	men	15.52	mex	31.07	281.74	65.2	249	15.55	65.340763	9.297222	0.539438	1.06	0.308514	0.7	1	280	2001/3/2	120	HIC	HIC	1	3	2	through_main
59	Car	men	16.06	mex	29.84	281.02	73.39	221	13.78	73.496516	3.426532	0.306742	0.64	0.453122	0.88	1	280	2001/3/2	120	HIC	HIC	1	3	2	through_main
60	Car	men	15.85	rex	32.05	282.03	62.66	259	16.2	62.727799	7.182426	0.557336	1.18	0.380695	1.39	1	280	2001/3/2	120	HIC	HIC	1	3	2	diverging
62	Car	men	18.54	mex	32.95	281.1	70.23	231	14.41	70.332165	4.692357	0.309351	0.59	0.401082	0.84	1	280	2001/3/2	120	HIC	HIC	1	3	2	through_main
65	Car	men	19.21	mex	33.7	281.62	69.95	232	14.49	70.063233	5.142868	0.299224	0.86	0.37125	0.7	1	280	2001/3/2	120	HIC	HIC	1	3	2	through_main
67	Car	men	19.77	mex	34.99	281.32	66.52	244	15.22	66.644139	5.77979	0.451025	0.81	0.33877	0.74	1	280	2001/3/2	120	HIC	HIC	1	3	2	through_main
69	Car	men	20.37	mex	35.91	281.94	65.33	249	15.54	65.435663	3.255513	0.416104	1.04	0.394137	0.79	1	280	2001/3/2	120	HIC	HIC	1	3	2	through_main
71	Car	men	22.36	mex	38.62	282.57	62.54	260	16.26	62.630731	4.524455	0.3425	1.02	0.358731	0.68	1	280	2001/3/2	120	HIC	HIC	1	3	2	through_main
73	Car	men	24.55	mex	38.91	281.82	70.61	230	14.36	70.707826	2.434449	0.298	0.94	0.390174	0.88	1	280	2001/3/2	120	HIC	HIC	1	3	2	through_main
76	Car	men	26.28	mex	40.52	282.35	71.36	228	14.24	71.469035	0.574434	0.187719	0.5	0.400175	0.87	1	280	2001/3/2	120	HIC	HIC	1	3	2	through_main
83	Car	men	29.15	mex	41.69	280.63	80.61	200	12.54	80.75755	3.520556	0.31405	0.67	0.45745	1.05	1	280	2001/3/2	120	HIC	HIC	1	3	2	through_main
85	Car	men	30.36	mex	43.54	281.76	76.96	211	13.18	77.086256	2.106247	0.32218	1.01	0.403365	1.31	1	280	2001/3/2	120	HIC	HIC	1	3	2	through_main
89	Car	men	32.22	mex	45.27	281.67	77.67	209	13.05	77.814976	2.756555	0.321196	1	0.484593	0.98	1	280	2001/3/2	120	HIC	HIC	1	3	2	through_main
90	Car	men	33.37	rex	49.9	281.16	61.21	264	16.53	61.270076	7.147885	0.521932	0.65	0.333977	1.49	1	280	2001/3/2	120	HIC	HIC	1	3	2	diverging
93	Car	men	34.43	mex	47.15	281.39	79.63	203	12.72	79.761773	2.431211	0.279015	0.8	0.509064	1.14	1	280	2001/3/2	120	HIC	HIC	1	3	2	through_main
94	MediumVehicle	ren	40.69	mex	56.24	282.23	65.31	249	15.55	65.400482	6.548946	0.463614	1.29	0.370763	1.63	1	280	2001/3/2	120	HIC	HIC	1	3	2	merging
97	Car	men	37.89	mex	52.72	282.26	68.53	238	14.83	68.643235	5.285561	0.388908	0.91	0.37605	0.74	1	280	2001/3/2	120	HIC	HIC	1	3	2	through_main
98	Car	ren	42.86	mex	61.04	282.42	55.91	291	18.18	55.970859	5.291618	0.314674	0.94	0.344433	1.45	1	280	2001/3/2	120	HIC	HIC	1	3	2	merging
100	Car	men	37.93	mex	51.01	281.57	77.52	209	13.08	77.656029	8.169674	0.649522	1.76	0.482871	0.9	1	280	2001/3/2	120	HIC	HIC	1	3	2	through_main
102	Car	ren	46.57	mex	64.04	282.03	58.1	279	17.47	58.178208	5.452504	0.329821	0.76	0.302437	1.44	1	280	2001/3/2	120	HIC	HIC	1	3	2	merging
105	Car	men	42.69	rex	62.44	280.93	51.21	316	19.75	51.26212	9.401025	0.452658	0.41	0.274494	0.84	1	280	2001/3/2	120	HIC	HIC	1	3	2	diverging
106	Car	ren	47.9	mex	65.32	282.15	58.33	278	17.42	58.402158	5.103638	0.363453	0.96	0.314281	1.02	1	280	2001/3/2	120	HIC	HIC	1	3	2	merging
118	Car	ren	52.03	mex	69.92	282.6	56.86	286	17.89	56.945769	6.143361	0.367762	1.01	0.356189	1.65	1	280	2001/3/2	120	HIC	HIC	1	3	2	merging
123	Car	men	49.05	mex	64.06	280.81	67.33	240	15.01	67.416958	4.616269	0.36825	0.81	0.342583	0.82	1	280	2001/3/2	120	HIC	HIC	1	3	2	through_main
127	Car	men	50.4	mex	64.61	281.95	71.47	227	14.21	71.600308	3.623893	0.378767	1	0.420132	0.84	1	280	2001/3/2	120	HIC	HIC	1	3	2	through_main
128	Car	men	50.09	mex	65.04	280.66	67.57	239	14.95	67.689498	4.302791	0.281674	0.59	0.399874	0.9	1	280	2001/3/2	120	HIC	HIC	1	3	2	through_main
129	Car	men	52.09	mex	68.05	282.38	63.72	255	15.96	63.813882	6.306012	0.426353	1.4	0.381098	0.74	1	280	2001/3/2	120	HIC	HIC	1	3	2	through_main
130	Car	men	51.28	mex	65.9	281.02	69.2	234	14.62	69.339829	4.267054	0.353162	1.06	0.396239	0.79	1	280	2001/3/2	120	HIC	HIC	1	3	2	through_main
134	Car	men	55.05	rex	72.93	281.9	56.78	286	17.88	56.843252	8.496786	0.574196	1.01	0.287657	0.87	1	280	2001/3/2	120	HIC	HIC	1	3	2	diverging
149	MediumVehicle	men	61.62	mex	76.93	280.9	66.06	245	15.31	66.141837	3.699172	0.337673	1.28	0.384367	0.75	1	280	2001/3/2	120	HIC	HIC	1	3	2	through_main
150	MediumVehicle	ren	65.96	mex	83.77	282.2	57.04	285	17.81	57.011825	4.034804	0.486737	1.47	0.303649	2.12	1	280	2001/3/2	120	HIC	HIC	1	3	2	merging
152	Car	men	60.96	mex	74.2	282.27	76.74	212	13.24	76.868538	1.888868	0.245896	0.73	0.455377	0.91	1	280	2001/3/2	120	HIC	HIC	1	3	2	through_main
155	Car	ren	69.44	mex	87.21	282.24	57.19	284	17.77	57.253451	6.828395	0.396585	0.91	0.258451	1.31	1	280	2001/3/2	120	HIC	HIC	1	3	2	merging
159	Car	ren	71.03	mex	88.78	282.21	57.25	284	17.75	57.322958	7.258432	0.439613	0.94	0.332042	1.78	1	280	2001/3/2	120	HIC	HIC	1	3	2	merging
160	MediumVehicle	men	64.56	mex	76.85	281.71	82.56	197	12.29	82.715584	3.415896	0.358071	0.72	0.463706	0.98	1	280	2001/3/2	120	HIC	HIC	1	3	2	through_main
163	Car	men	66.25	mex	78.31	281.58	84.1	193	12.06	84.293212	7.517981	0.651399	2.62	0.541347	1.1	1	280	2001/3/2	120	HIC	HIC	1	3	2	through_main
164	Car	ren	72.76	mex	93.53	282.18	48.91	332	20.77	48.968705	10.02114	0.49494	1.03	0.193886	1.09	1	280	2001/3/2	120	HIC	HIC	1	3	2	merging
168	Car	men	68.21	mex	80.58	281.34	81.9	198	12.37	82.043687	6.199764	0.531263	1.22	0.466616	0.91	1	280	2001/3/2	120	HIC	HIC	1	3	2	through_main
171	Car	men	70.05	mex	83.88	281.69	73.34	222	13.83	73.47491	4.794284	0.333874	1.17	0.412387	0.92	1	280	2001/3/2	120	HIC	HIC	1	3	2	through_main
173	Car	ren	75.91	mex	95.89	282.16	50.84	320	19.98	50.898812	4.954049	0.350375	0.92	0.272125	1.74	1	280	2001/3/2	120	HIC	HIC	1	3	2	merging
174	Car	men	71.09	mex	85.31	281.48	71.25	228	14.22	71.370965	4.039535	0.300395	0.99	0.377939	0.82	1	280	2001/3/2	120	HIC	HIC	1	3	2	through_main
178	Car	men	72.2	mex	85.52	280.95	75.9	214	13.32	76.049486	4.585865	0.352664	0.9	0.460514	1.03	1	280	2001/3/2	120	HIC	HIC	1	3	2	through_main
181	MediumVehicle	ren	81.06	mex	99.47	282.49	55.23	295	18.41	55.318373	7.272029	0.436678	1.29	0.384203	1.47	1	280	2001/3/2	120	HIC	HIC	1	3	2	merging
185	HeavyVehicle	men	76.2	mex	94.57	281.75	55.21	294	18.37	55.26898	0.979664	0.288878	1.53	0.278946	0.66	1	280	2001/3/2	120	HIC	HIC	1	3	2	through_main
187	Car	ren	82	mex	100.54	282.41	54.84	297	18.54	54.920101	6.911873	0.395522	1.36	0.319428	1.73	1	280	2001/3/2	120	HIC	HIC	1	3	2	merging
189	Car	men	78.72	mex	93.3	280.91	69.38	233	14.58	69.481288	3.34704	0.29691	1.24	0.35176	0.83	1	280	2001/3/2	120	HIC	HIC	1	3	2	through_main
195	Car	men	83	mex	99.72	281.65	60.62	267	16.72	60.720487	7.277021	0.388464	0.95	0.317154	0.63	1	280	2001/3/2	120	HIC	HIC	1	3	2	through_main
196	Car	ren	88.23	mex	105.71	282.18	58.13	280	17.48	58.184714	7.780213	0.410643	1.19	0.306964	1.23	1	280	2001/3/2	120	HIC	HIC	1	3	2	merging
198	MediumVehicle	men	84.27	mex	101.39	282.48	59.4	274	17.12	59.507774	6.754597	0.374526	1.22	0.307847	0.98	1	280	2001/3/2	120	HIC	HIC	1	3	2	through_main
203	Car	ren	90.26	mex	107.11	282.09	60.27	270	16.85	60.358222	5.330441	0.381852	1.33	0.312444	1.58	1	280	2001/3/2	120	HIC	HIC	1	3	2	merging
207	MediumVehicle	ren	93.28	mex	112.24	282.13	53.58	303	18.96	53.698911	7.528009	0.45868	1.99	0.24934	1.44	1	280	2001/3/2	120	HIC	HIC	1	3	2	merging
211	MediumVehicle	men	89.32	mex	104.29	282.15	67.84	239	14.97	67.936569	1.340956	0.233515	0.7	0.367113	0.89	1	280	2001/3/2	120	HIC	HIC	1	3	2	through_main
214	Car	men	90.03	mex	102.54	280.93	80.83	201	12.51	80.970846	2.090056	0.220597	0.81	0.459502	1.02	1	280	2001/3/2	120	HIC	HIC	1	3	2	through_main
217	Car	men	91.95	mex	106.94	281.98	67.7	240	14.99	67.837083	5.830272	0.349	0.67	0.359042	0.75	1	280	2001/3/2	120	HIC	HIC	1	3	2	through_main
222	Car	men	95.8	mex	110.07	281.63	71.08	229	14.27	71.240393	8.718631	0.591616	1.09	0.358341	1.03	1	280	2001/3/2	120	HIC	HIC	1	3	2	through_main
224	Car	ren	100.48	mex	116.47	282.42	63.56	256	15.99	63.698164	9.516809	0.535234	1.37	0.399961	1.7	1	280	2001/3/2	120	HIC	HIC	1	3	2	merging
225	Car	men	96.55	mex	112.55	281.64	63.39	256	16	63.483516	4.832735	0.347227	0.9	0.326641	0.65	1	280	2001/3/2	120	HIC	HIC	1	3	2	through_main
226	MediumVehicle	ren	103.08	mex	119.52	282.21	61.82	263	16.44	61.930608	6.479489	0.385627	0.93	0.356122	1.46	1	280	2001/3/2	120	HIC	HIC	1	3	2	merging
230	Car	ren	104.85	mex	118.31	281.84	75.43	215	13.46	75.592605	12.47378	0.843674	1.26	0.452651	1.39	1	280	2001/3/2	120	HIC	HIC	1	3	2	merging
231	Car	men	100.02	mex	112.2	280.93	83.04	195	12.18	83.248308	4.243396	0.458974	1.03	0.497538	1	1	280	2001/3/2	120	HIC	HIC	1	3	2	through_main
234	Car	men	101.96	mex	117.18	281.78	66.63	244	15.22	66.758975	4.457973	0.297541	0.65	0.305861	0.67	1	280	2001/3/2	120	HIC	HIC	1	3	2	through_main
239	Car	men	108.42	mex	122.73	281.9	70.94	229	14.31	71.03476	4.609519	0.302227	0.85	0.368035	0.81	1	280	2001/3/2	120	HIC	HIC	1	3	2	through_main
247	Car	men	112.59	mex	125.19	281.6	80.48	202	12.6	80.633515	5.185959	0.45302	1.1	0.481386	1.18	1	280	2001/3/2	120	HIC	HIC	1	3	2	through_main
249	Car	ren	117.78	mex	133.78	281.68	63.4	256	16	63.49625	6.961056	0.442969	1.01	0.283516	1.75	1	280	2001/3/2	120	HIC	HIC	1	3	2	merging
255	Car	men	116.57	mex	129.36	281.6	79.3	205	12.79	79.418341	4.318238	0.313902	0.66	0.51722	1.08	1	280	2001/3/2	120	HIC	HIC	1	3	2	through_main
258	Car	men	118.14	mex	132.34	281.64	71.39	227	14.2	71.518943	2.75184	0.190969	0.73	0.424097	0.87	1	280	2001/3/2	120	HIC	HIC	1	3	2	through_main
261	Car	men	122.12	mex	138.01	282.54	64.01	254	15.89	64.115354	6.794361	0.38122	1.4	0.317677	0.61	1	280	2001/3/2	120	HIC	HIC	1	3	2	through_main
262	Car	men	120.56	mex	132.57	280.54	84.08	192	12.01	84.250521	6.73533	0.591875	1.35	0.508698	1.08	1	280	2001/3/2	120	HIC	HIC	1	3	2	through_main
264	Car	men	124	mex	140.16	282.6	62.95	259	16.16	63.065444	5.600618	0.448958	1.21	0.342625	0.79	1	280	2001/3/2	120	HIC	HIC	1	3	2	through_main
265	MediumVehicle	men	124.46	mex	141.7	282.11	58.89	276	17.24	58.949493	4.838365	0.281377	0.88	0.301812	0.67	1	280	2001/3/2	120	HIC	HIC	1	3	2	through_main
267	MediumVehicle	men	123.56	mex	137.18	281.15	74.32	218	13.62	74.461743	4.531562	0.348073	1.25	0.421055	0.79	1	280	2001/3/2	120	HIC	HIC	1	3	2	through_main
268	MediumVehicle	men	125.9	mex	142.79	282.38	60.18	270	16.89	60.254296	5.211421	0.305593	0.69	0.286852	0.64	1	280	2001/3/2	120	HIC	HIC	1	3	2	through_main
270	MediumVehicle	men	126.13	mex	143.29	281.55	59.06	275	17.16	59.138327	4.492176	0.289564	0.93	0.282545	0.68	1	280	2001/3/2	120	HIC	HIC	1	3	2	through_main
271	Car	men	125.02	mex	138.78	280.87	73.46	220	13.76	73.584545	3.823302	0.342318	1.05	0.421909	0.78	1	280	2001/3/2	120	HIC	HIC	1	3	2	through_main
272	Car	men	126.15	mex	139.91	280.79	73.44	221	13.76	73.58724	3.902828	0.442941	1.4	0.438145	0.93	1	280	2001/3/2	120	HIC	HIC	1	3	2	through_main
274	Car	men	127.69	mex	144.42	281.62	60.62	268	16.73	60.72153	4.31906	0.297052	1.05	0.304179	0.7	1	280	2001/3/2	120	HIC	HIC	1	3	2	through_main
276	MediumVehicle	men	130.55	rex	151.94	280.78	47.24	342	21.39	47.267661	2.844107	0.241433	0.63	0.23617	1.14	1	280	2001/3/2	120	HIC	HIC	1	3	2	diverging
278	HeavyVehicle	men	130.03	mex	145.92	282.11	63.91	255	15.89	64.013882	3.152344	0.280706	1.2	0.352549	0.9	1	280	2001/3/2	120	HIC	HIC	1	3	2	through_main
279	Car	men	130.34	mex	145.35	281.15	67.41	240	15.01	67.505667	4.768623	0.285625	0.75	0.4035	0.78	1	280	2001/3/2	120	HIC	HIC	1	3	2	through_main
280	Car	men	131.15	mex	147.08	281.48	63.6	255	15.93	63.717059	5.292094	0.356941	1.05	0.350118	0.85	1	280	2001/3/2	120	HIC	HIC	1	3	2	through_main
283	Car	men	135.7	mex	151.38	282.3	64.8	251	15.68	64.884741	4.420246	0.334024	0.8	0.31239	1.07	1	280	2001/3/2	120	HIC	HIC	1	3	2	through_main
285	Car	men	135.86	mex	150.36	281.88	70.02	232	14.5	70.12375	3.538339	0.272672	0.65	0.42181	0.99	1	280	2001/3/2	120	HIC	HIC	1	3	2	through_main
287	Car	men	136.51	rex	152.63	281.19	62.8	258	16.12	62.839457	2.02126	0.363721	1.04	0.365388	0.81	1	280	2001/3/2	120	HIC	HIC	1	3	2	diverging
295	Car	men	138.14	mex	152.94	281.52	68.45	237	14.8	68.583122	4.484197	0.309662	1.13	0.365316	0.84	1	280	2001/3/2	120	HIC	HIC	1	3	2	through_main
298	Car	men	139.49	rex	157.12	280.77	57.36	282	17.63	57.419433	10.308986	0.643014	0.58	0.237908	1.01	1	280	2001/3/2	120	HIC	HIC	1	3	2	diverging
306	Car	men	141.5	mex	154.24	281.54	79.54	204	12.74	79.673627	3.696739	0.253235	0.72	0.440735	0.96	1	280	2001/3/2	120	HIC	HIC	1	3	2	through_main
308	Car	men	142.96	mex	155.47	281.27	80.92	200	12.51	81.08975	7.725518	0.52545	1.22	0.4485	1.27	1	280	2001/3/2	120	HIC	HIC	1	3	2	through_main
312	Car	men	144.96	mex	158.64	280.85	73.91	219	13.68	74.009863	6.323144	0.42589	0.98	0.399498	0.98	1	280	2001/3/2	120	HIC	HIC	1	3	2	through_main
314	Car	men	145.56	mex	159.51	281.72	72.7	223	13.95	72.833049	5.53516	0.38861	1.01	0.347623	0.8	1	280	2001/3/2	120	HIC	HIC	1	3	2	through_main
320	Car	men	148.59	mex	162.98	281.79	70.5	230	14.39	70.608826	4.537014	0.345391	1.08	0.365696	0.84	1	280	2001/3/2	120	HIC	HIC	1	3	2	through_main
324	Car	men	152.19	mex	169.17	281.54	59.71	271	16.98	59.791661	2.859817	0.188487	0.69	0.270332	0.66	1	280	2001/3/2	120	HIC	HIC	1	3	2	through_main
329	Car	men	153.92	mex	170.34	282	61.86	263	16.42	61.95038	1.679563	0.190304	0.55	0.335703	0.69	1	280	2001/3/2	120	HIC	HIC	1	3	2	through_main
331	Car	men	153.19	mex	164.94	281.86	86.43	188	11.75	86.589574	3.44085	0.372234	0.69	0.576011	1.95	1	280	2001/3/2	120	HIC	HIC	1	3	2	through_main
333	Car	men	154.09	mex	165.08	281.28	92.14	176	10.99	92.326534	4.42809	0.381875	1.3	0.658977	1.21	1	280	2001/3/2	120	HIC	HIC	1	3	2	through_main
336	Car	ren	163.08	mex	179.72	281.57	60.91	267	16.64	61.009363	13.128936	0.757491	1.4	0.255918	1.12	1	280	2001/3/2	120	HIC	HIC	1	3	2	merging
339	Car	men	158.8	mex	177.72	282.61	53.79	303	18.92	53.881683	2.835461	0.296964	0.8	0.254851	0.72	1	280	2001/3/2	120	HIC	HIC	1	3	2	through_main
340	Car	men	159.37	mex	173.15	281.58	73.54	221	13.78	73.65914	2.949156	0.241131	0.78	0.42362	1.01	1	280	2001/3/2	120	HIC	HIC	1	3	2	through_main
341	MediumVehicle	men	161.31	mex	178.2	281.03	59.89	270	16.89	59.972074	2.89597	0.274519	1.01	0.284	0.65	1	280	2001/3/2	120	HIC	HIC	1	3	2	through_main
344	Car	men	160.7	mex	178.41	282.68	57.48	283	17.71	57.55364	2.19387	0.41523	0.98	0.282085	0.77	1	280	2001/3/2	120	HIC	HIC	1	3	2	through_main
345	Car	men	162.64	mex	176.07	281.52	75.46	215	13.43	75.580279	7.069187	0.518279	1.19	0.449953	0.97	1	280	2001/3/2	120	HIC	HIC	1	3	2	through_main
346	Car	men	163.64	mex	179.14	281.47	65.4	248	15.5	65.494194	2.656236	0.238952	0.55	0.36375	0.86	1	280	2001/3/2	120	HIC	HIC	1	3	2	through_main
347	Car	men	164.73	mex	179.99	281.2	66.31	245	15.26	66.421918	2.948756	0.302816	0.73	0.361143	0.9	1	280	2001/3/2	120	HIC	HIC	1	3	2	through_main
349	MediumVehicle	men	165.94	mex	182.62	281.81	60.81	267	16.68	60.890524	2.775316	0.184869	0.5	0.320637	0.65	1	280	2001/3/2	120	HIC	HIC	1	3	2	through_main
354	Car	men	168.69	mex	184.1	282.48	65.99	247	15.41	66.09332	2.244643	0.342186	0.43	0.432267	1.48	1	280	2001/3/2	120	HIC	HIC	1	3	2	through_main
358	Car	men	172.15	mex	185.5	281.08	75.81	214	13.35	75.946822	1.839934	0.183645	0.7	0.431589	1.01	1	280	2001/3/2	120	HIC	HIC	1	3	2	through_main
359	Car	men	172.61	mex	186.77	282.33	71.78	226	14.16	71.895487	3.946039	0.345531	1.09	0.398673	0.9	1	280	2001/3/2	120	HIC	HIC	1	3	2	through_main
362	Car	men	174.34	mex	191.86	281.89	57.93	280	17.52	58.007643	3.585308	0.295679	0.93	0.276357	0.55	1	280	2001/3/2	120	HIC	HIC	1	3	2	through_main
364	Car	men	174.01	mex	186.83	281.04	78.89	205	12.82	79.016439	2.525707	0.296829	0.93	0.554829	1.16	1	280	2001/3/2	120	HIC	HIC	1	3	2	through_main
369	MediumVehicle	men	179.28	mex	196.05	281.63	60.47	268	16.77	60.548545	3.350827	0.241791	0.84	0.297463	0.61	1	280	2001/3/2	120	HIC	HIC	1	3	2	through_main
370	MediumVehicle	men	178.8	mex	193.71	281.39	67.94	239	14.91	68.06113	4.019804	0.285146	0.78	0.361004	0.91	1	280	2001/3/2	120	HIC	HIC	1	3	2	through_main
372	Car	men	180.49	mex	194.84	281.23	70.56	229	14.35	70.693275	2.078701	0.258341	1.57	0.406812	0.95	1	280	2001/3/2	120	HIC	HIC	1	3	2	through_main
375	HeavyVehicle	men	182.68	mex	199.2	281.84	61.43	264	16.52	61.509697	3.966984	0.276212	1.08	0.343561	0.79	1	280	2001/3/2	120	HIC	HIC	1	3	2	through_main
378	MediumVehicle	ren	188.02	mex	205.89	282.18	56.84	286	17.87	56.913566	5.714793	0.367378	0.99	0.313776	1.59	1	280	2001/3/2	120	HIC	HIC	1	3	2	merging
383	Car	men	185.5	mex	199.93	281.23	70.15	231	14.43	70.253203	2.788368	0.212035	0.63	0.357662	0.83	1	280	2001/3/2	120	HIC	HIC	1	3	2	through_main
387	Car	men	187.17	mex	202.35	281.18	66.68	243	15.18	66.768848	3.874501	0.242757	0.67	0.36358	0.9	1	280	2001/3/2	120	HIC	HIC	1	3	2	through_main
389	Car	men	188.67	mex	204.1	281.09	65.57	247	15.43	65.677935	3.693549	0.278583	0.95	0.308826	0.67	1	280	2001/3/2	120	HIC	HIC	1	3	2	through_main
390	MediumVehicle	men	190.19	mex	208.21	281.78	56.3	289	18.02	56.369965	5.075754	0.30128	0.89	0.248651	0.51	1	280	2001/3/2	120	HIC	HIC	1	3	2	through_main
391	Car	ren	195.13	mex	212.46	282.14	58.61	277	17.33	58.678375	7.65221	0.46	0.95	0.294152	1.12	1	280	2001/3/2	120	HIC	HIC	1	3	2	merging
393	Car	men	193.05	mex	210.69	281.85	57.51	282	17.64	57.591135	6.536902	0.384929	1.06	0.286667	0.61	1	280	2001/3/2	120	HIC	HIC	1	3	2	through_main
394	Car	men	194.32	mex	209.83	281.31	65.27	248	15.51	65.357863	6.239824	0.393266	0.85	0.355806	0.71	1	280	2001/3/2	120	HIC	HIC	1	3	2	through_main
395	Car	ren	200.07	mex	218.74	282.13	54.42	299	18.67	54.508997	7.394381	0.390569	1.28	0.233779	0.86	1	280	2001/3/2	120	HIC	HIC	1	3	2	merging
396	Car	men	196.07	mex	215.92	282.52	51.23	318	19.85	51.301101	7.995648	0.384811	1.41	0.257547	1.12	1	280	2001/3/2	120	HIC	HIC	1	3	2	through_main
397	Car	ren	202.16	mex	219.8	281.75	57.49	282	17.64	57.582128	5.396524	0.52227	1.41	0.26805	1.07	1	280	2001/3/2	120	HIC	HIC	1	3	2	merging
400	Bus	men	197.76	mex	213.71	281.71	63.57	256	15.95	63.675352	3.173265	0.340977	1.19	0.317227	0.78	1	280	2001/3/2	120	HIC	HIC	1	3	2	through_main
401	Car	men	199.07	rex	215.78	280.82	60.52	267	16.71	60.57427	5.49988	0.596292	0.98	0.262322	0.83	1	280	2001/3/2	120	HIC	HIC	1	3	2	diverging
403	MediumVehicle	men	200.55	mex	218.7	281.99	55.95	290	18.15	56.026172	1.847497	0.222069	0.78	0.261655	0.55	1	280	2001/3/2	120	HIC	HIC	1	3	2	through_main
417	Car	men	207.42	mex	221.78	280.83	70.36	230	14.36	70.455087	3.586446	0.264174	0.79	0.355391	0.81	1	280	2001/3/2	120	HIC	HIC	1	3	2	through_main
421	Car	men	210.65	mex	227.16	281.83	61.43	264	16.51	61.547992	7.749438	0.408598	1.04	0.30428	0.74	1	280	2001/3/2	120	HIC	HIC	1	3	2	through_main
424	Car	men	211.67	mex	228.54	281.7	60.11	270	16.87	60.209667	6.734208	0.392222	0.88	0.273556	0.56	1	280	2001/3/2	120	HIC	HIC	1	3	2	through_main
426	Car	men	213.19	mex	230.38	282.47	59.18	275	17.19	59.314	7.095235	0.450073	1.39	0.287055	0.63	1	280	2001/3/2	120	HIC	HIC	1	3	2	through_main
427	Car	men	211.57	mex	224.08	280.92	80.82	201	12.51	80.964229	4.38312	0.323632	0.63	0.56403	1.21	1	280	2001/3/2	120	HIC	HIC	1	3	2	through_main
428	Car	men	213	mex	225.66	280.99	79.91	203	12.66	80.027488	5.303789	0.377143	1	0.530394	1.34	1	280	2001/3/2	120	HIC	HIC	1	3	2	through_main
431	Car	men	215.01	mex	230.33	281.77	66.18	245	15.32	66.274653	2.036097	0.321429	1.02	0.332	0.81	1	280	2001/3/2	120	HIC	HIC	1	3	2	through_main
433	Car	ren	218.47	mex	233.05	281.99	69.64	233	14.58	69.777854	8.642764	0.594249	1.25	0.352961	2.09	1	280	2001/3/2	120	HIC	HIC	1	3	2	merging
435	Car	men	218.3	mex	232.65	281.06	70.52	230	14.35	70.66813	5.647326	0.368652	0.76	0.424826	1.17	1	280	2001/3/2	120	HIC	HIC	1	3	2	through_main
439	Car	men	219.64	mex	234.17	281.72	69.77	233	14.53	69.902532	3.849116	0.313004	0.98	0.371974	0.7	1	280	2001/3/2	120	HIC	HIC	1	3	2	through_main
443	Car	men	219.99	mex	233.9	280.94	72.71	223	13.91	72.841973	4.340967	0.358879	0.9	0.445605	1.13	1	280	2001/3/2	120	HIC	HIC	1	3	2	through_main
448	MediumVehicle	men	224.35	mex	238.34	281.72	72.48	224	13.99	72.604821	3.534664	0.227991	0.63	0.460804	0.92	1	280	2001/3/2	120	HIC	HIC	1	3	2	through_main
453	Car	men	226.56	mex	239.78	281.19	76.56	212	13.22	76.711038	4.876645	0.314953	0.76	0.425236	0.95	1	280	2001/3/2	120	HIC	HIC	1	3	2	through_main
460	Car	men	230.15	mex	245.02	281.28	68.1	238	14.87	68.199244	3.24436	0.236471	0.82	0.396092	0.87	1	280	2001/3/2	120	HIC	HIC	1	3	2	through_main
461	Car	ren	234.17	mex	251.54	282.49	58.54	278	17.37	58.61241	4.891693	0.353741	1.22	0.296151	1.33	1	280	2001/3/2	120	HIC	HIC	1	3	2	merging
467	MediumVehicle	men	235.42	mex	251.79	282.12	62.04	262	16.37	62.121908	3.414831	0.235954	1.22	0.336107	0.7	1	280	2001/3/2	120	HIC	HIC	1	3	2	through_main
471	Car	men	236.67	mex	250.4	280.95	73.71	220	13.73	73.826591	5.330122	0.380273	0.93	0.443136	0.88	1	280	2001/3/2	120	HIC	HIC	1	3	2	through_main
476	Car	men	237.28	mex	252.75	282	65.61	247	15.47	65.709676	2.381938	0.263927	0.85	0.357126	0.75	1	280	2001/3/2	120	HIC	HIC	1	3	2	through_main
477	Car	men	237.9	mex	251.44	281.23	74.81	216	13.54	74.938611	5.261195	0.381481	0.91	0.515417	1.09	1	280	2001/3/2	120	HIC	HIC	1	3	2	through_main
480	Car	men	240.14	mex	255.13	281.87	67.68	240	14.99	67.759333	4.258814	0.288417	0.78	0.378958	0.76	1	280	2001/3/2	120	HIC	HIC	1	3	2	through_main
482	Car	men	239.34	mex	252.17	280.93	78.86	205	12.83	79.000195	4.924751	0.423512	1.17	0.480732	1.01	1	280	2001/3/2	120	HIC	HIC	1	3	2	through_main
483	MediumVehicle	men	241.24	mex	259.05	282.73	57.15	285	17.81	57.230316	2.094955	0.194596	0.8	0.255263	0.66	1	280	2001/3/2	120	HIC	HIC	1	3	2	through_main
484	MediumVehicle	men	241.39	mex	256.65	281.87	66.47	244	15.26	66.573934	2.239423	0.264467	0.94	0.412336	0.86	1	280	2001/3/2	120	HIC	HIC	1	3	2	through_main
486	Car	men	243.81	mex	261.55	282.25	57.25	284	17.74	57.314718	3.551015	0.323556	0.89	0.242923	0.55	1	280	2001/3/2	120	HIC	HIC	1	3	2	through_main
489	MediumVehicle	men	243.81	mex	259.09	281.45	66.28	245	15.28	66.38951	4.100148	0.283796	0.77	0.385429	0.84	1	280	2001/3/2	120	HIC	HIC	1	3	2	through_main
491	Bus	men	245.62	mex	261.62	281.54	63.36	256	16	63.467227	5.647549	0.324023	0.93	0.340859	0.75	1	280	2001/3/2	120	HIC	HIC	1	3	2	through_main
495	Car	men	246.64	rex	264.16	280.82	57.71	281	17.52	57.714128	6.44515	0.495374	0.69	0.299822	0.94	1	280	2001/3/2	120	HIC	HIC	1	3	2	diverging
497	MediumVehicle	men	247.25	mex	263.58	281.96	62.16	261	16.33	62.262682	3.650432	0.312222	0.81	0.33318	0.82	1	280	2001/3/2	120	HIC	HIC	1	3	2	through_main
499	Car	men	247.79	mex	262.97	281.31	66.71	243	15.18	66.834486	5.368437	0.32642	0.86	0.369218	0.77	1	280	2001/3/2	120	HIC	HIC	1	3	2	through_main
502	Car	men	249.23	mex	265.01	281.9	64.28	253	15.78	64.367905	5.732777	0.49664	1.51	0.322292	0.63	1	280	2001/3/2	120	HIC	HIC	1	3	2	through_main
507	MediumVehicle	men	251.48	mex	268.94	281.75	58.11	280	17.46	58.210821	5.140039	0.373214	1.2	0.310964	0.84	1	280	2001/3/2	120	HIC	HIC	1	3	2	through_main
512	HeavyVehicle	men	254.05	mex	271.6	281.7	57.76	281	17.55	57.846975	6.073248	0.411744	1.83	0.263523	0.71	1	280	2001/3/2	120	HIC	HIC	1	3	2	through_main
515	Car	men	254.59	mex	267.85	281.13	76.31	212	13.26	76.417736	5.446747	0.493821	1.25	0.46684	1.13	1	280	2001/3/2	120	HIC	HIC	1	3	2	through_main
517	Car	men	255.73	mex	270.75	281.07	67.39	241	15.02	67.507842	7.881657	0.448838	0.83	0.35083	0.83	1	280	2001/3/2	120	HIC	HIC	1	3	2	through_main
519	Car	men	256.97	mex	271.81	281.05	68.14	237	14.84	68.257932	11.203058	0.550759	1.5	0.378734	0.86	1	280	2001/3/2	120	HIC	HIC	1	3	2	through_main
525	Car	men	258.13	mex	273.34	281.03	66.55	243	15.21	66.674033	8.445374	0.606955	1.14	0.37749	0.95	1	280	2001/3/2	120	HIC	HIC	1	3	2	through_main
526	Car	men	259.09	mex	275.71	282.05	61.09	266	16.62	61.158759	4.134215	0.441203	0.82	0.303308	0.63	1	280	2001/3/2	120	HIC	HIC	1	3	2	through_main
530	Car	men	259.28	mex	274.77	280.92	65.27	248	15.49	65.430121	6.512396	0.548669	1.05	0.358548	0.76	1	280	2001/3/2	120	HIC	HIC	1	3	2	through_main
531	MediumVehicle	men	262.74	mex	281.43	282.69	54.46	299	18.69	54.513278	5.381085	0.323712	0.93	0.229532	0.51	1	280	2001/3/2	120	HIC	HIC	1	3	2	through_main
534	Car	men	261.51	mex	277.28	281.75	64.34	252	15.77	64.439881	4.514389	0.485397	1.08	0.378571	0.79	1	280	2001/3/2	120	HIC	HIC	1	3	2	through_main
535	Car	men	262.85	mex	276.46	281.22	74.34	218	13.61	74.443716	1.40305	0.32211	0.92	0.45	0.94	1	280	2001/3/2	120	HIC	HIC	1	3	2	through_main
544	Car	ren	272.33	mex	287.25	281.48	67.96	238	14.92	68.096513	13.219914	0.853866	1.4	0.34437	1.5	1	280	2001/3/2	120	HIC	HIC	1	3	2	merging
552	Car	men	274.36	mex	289.85	280.82	65.25	248	15.49	65.365565	3.84208	0.277742	0.91	0.343145	0.72	1	280	2001/3/2	120	HIC	HIC	1	3	2	through_main
557	Car	ren	281.86	mex	297.53	282.03	64.83	250	15.67	64.94376	7.778894	0.711	1.75	0.32376	1.69	1	280	2001/3/2	120	HIC	HIC	1	3	2	merging
558	Car	men	280.68	mex	296.63	281.7	63.57	255	15.95	63.663451	4.288123	0.278902	0.8	0.303569	0.78	1	280	2001/3/2	120	HIC	HIC	1	3	2	through_main
560	Car	men	280.51	mex	293.79	281.06	76.17	212	13.28	76.292406	3.247263	0.278585	0.68	0.473679	0.96	1	280	2001/3/2	120	HIC	HIC	1	3	2	through_main
156	Car	ren	45.98	mex	64.52	287.53	55.83	296	18.54	55.899899	4.509515	0.300473	0.76	0.26652	1.5	1	280	2001/3/2	120	HIC	HIC	1	3	2	merging
215	Car	ren	71.2	mex	88.78	287.5	58.87	281	17.58	58.948078	4.636736	0.305374	0.81	0.277936	1.89	1	280	2001/3/2	120	HIC	HIC	1	3	2	merging
333	Car	ren	117.3	mex	133.61	287.47	63.46	261	16.31	63.53	3.649917	0.4141	1.16	0.321188	1.58	1	280	2001/3/2	120	HIC	HIC	1	3	2	merging
336	Car	ren	118.74	mex	134.72	287.39	64.77	255	15.98	64.866784	7.21073	0.588078	1.35	0.391176	1.8	1	280	2001/3/2	120	HIC	HIC	1	3	2	merging
416	Car	ren	152.94	mex	170.02	287.46	60.59	274	17.08	60.661788	3.670136	0.321423	1.07	0.357299	1.82	1	280	2001/3/2	120	HIC	HIC	1	3	2	merging
93	Car	men	2.869533	mex	13.5135	251.66	85.116257	53	10.643967	85.393813	1.143997	0.297434	0.9417	0.477247	0.6762	2	240	2002/3/2	100	HIC	HIC	2	3	2	through_main
97	Car	men	4.771433	mex	15.582233	251.31	83.687955	54	10.8108	83.958061	1.582839	0.231502	0.6866	0.45048	0.5728	2	240	2002/3/2	100	HIC	HIC	2	3	2	through_main
98	Car	men	4.137467	rex	12.7127	253.09	106.252521	43	8.575233	106.684695	8.455445	0.883821	0.4503	0.559326	0.8486	2	240	2002/3/2	100	HIC	HIC	2	3	2	diverging
102	Motorcycle	men	6.773433	rex	18.284933	253.15	79.166747	58	11.5115	79.419183	2.466136	0.23515	0.2451	0.314403	0.6471	2	240	2002/3/2	100	HIC	HIC	2	3	2	diverging
106	MediumVehicle	ren	8.241567	rex	22.4224	254.55	64.620359	71	14.180833	64.76613	1.972068	0.302397	0.7324	0.388218	0.8867	2	240	2002/3/2	100	HIC	HIC	2	3	2	through_ramp
109	Car	men	9.542867	mex	18.8188	252.43	97.969995	46	9.275933	98.324441	1.022478	0.305237	0.743	0.624889	0.8594	2	240	2002/3/2	100	HIC	HIC	2	3	2	through_main
112	Car	men	10.7107	mex	19.6196	251.57	101.656051	45	8.9089	102.037151	2.453087	0.250427	0.0628	0.649467	0.854	2	240	2002/3/2	100	HIC	HIC	2	3	2	through_main
114	Car	ren	14.080733	mex	25.759067	254.11	78.332726	58	11.678334	78.571631	4.909358	0.482105	1.3242	0.284669	1.2605	2	240	2002/3/2	100	HIC	HIC	2	3	2	merging
115	Car	men	13.947267	rex	24.657967	252.5	84.86702	54	10.7107	85.106133	1.444125	0.304593	0.6127	0.351631	0.6789	2	240	2002/3/2	100	HIC	HIC	2	3	2	diverging
118	Car	ren	16.883533	mex	29.462767	254.65	72.876299	63	12.579234	72.938821	7.367054	0.550003	0.7875	0.225054	0.8212	2	240	2002/3/2	100	HIC	HIC	2	3	2	merging
124	Car	men	21.654967	rex	35.568867	253.38	65.557807	69	13.9139	65.742301	3.031521	0.231325	0.7551	0.233884	0.6807	2	240	2002/3/2	100	HIC	HIC	2	3	2	diverging
126	Car	men	24.9249	mex	35.201833	252.22	88.353764	51	10.276933	88.685782	3.46755	0.381749	0.7911	0.522229	0.7842	2	240	2002/3/2	100	HIC	HIC	2	3	2	through_main
127	MediumVehicle	men	27.560867	rex	41.474767	253.68	65.6347	70	13.9139	65.756203	3.206155	0.265676	0.2507	0.261076	0.6049	2	240	2002/3/2	100	HIC	HIC	2	3	2	diverging
134	MediumVehicle	ren	35.402033	mex	45.311933	254.55	92.471178	50	9.9099	92.784996	3.294712	0.298168	0.773	0.436878	1.5091	2	240	2002/3/2	100	HIC	HIC	2	3	2	merging
135	Car	men	36.770067	mex	46.813433	252.51	90.509983	51	10.043366	90.821022	0.658021	0.242876	0.6482	0.49991	0.9284	2	240	2002/3/2	100	HIC	HIC	2	3	2	through_main
136	Car	men	38.872167	rex	60.226833	253.82	42.78882	107	21.354666	42.888121	3.742223	0.351264	0.8674	0.166107	0.5445	2	240	2002/3/2	100	HIC	HIC	2	3	2	diverging
137	Car	men	37.070367	rex	47.280567	253.06	89.225914	52	10.2102	89.496542	0.675689	0.193223	0.6982	0.427425	0.8552	2	240	2002/3/2	100	HIC	HIC	2	3	2	diverging
138	Car	men	38.304933	mex	48.3483	252.49	90.505417	50	10.043367	90.863238	1.708686	0.377688	0.8434	0.546378	0.7507	2	240	2002/3/2	100	HIC	HIC	2	3	2	through_main
139	Car	ren	40.173467	mex	56.990267	254.45	54.470434	84	16.8168	54.657099	9.560727	0.976655	1.2547	0.30856	0.7328	2	240	2002/3/2	100	HIC	HIC	2	3	2	merging
140	Car	men	40.7407	mex	51.2512	251.87	86.269223	52	10.5105	86.564542	3.369244	0.404523	1.2259	0.454021	0.8288	2	240	2002/3/2	100	HIC	HIC	2	3	2	through_main
142	Car	men	42.7427	rex	57.590867	252.77	61.284833	74	14.848167	61.413836	5.468951	0.443092	1.3644	0.177409	0.3965	2	240	2002/3/2	100	HIC	HIC	2	3	2	diverging
143	Bus	ren	43.376667	rex	63.029633	254.56	46.630503	99	19.652966	46.740216	2.469008	0.300565	0.8426	0.312481	0.7328	2	240	2002/3/2	100	HIC	HIC	2	3	2	through_ramp
148	Car	ren	46.479767	mex	61.394667	254.73	61.484183	74	14.9149	61.612809	6.215177	0.439739	1.0173	0.33285	0.8016	2	240	2002/3/2	100	HIC	HIC	2	3	2	merging
150	Car	ren	49.2492	mex	62.2622	254.63	70.441953	65	13.013	70.629272	6.631162	0.600297	1.1114	0.211842	0.8096	2	240	2002/3/2	100	HIC	HIC	2	3	2	merging
153	Car	men	49.916533	mex	60.493767	251.77	85.691304	53	10.577234	85.970168	0.668666	0.292019	0.5917	0.479611	0.7705	2	240	2002/3/2	100	HIC	HIC	2	3	2	through_main
156	MediumVehicle	men	51.684967	mex	64.7647	253.61	69.801995	65	13.079733	69.985191	1.499503	0.334903	1.2559	0.29326	0.565	2	240	2002/3/2	100	HIC	HIC	2	3	2	through_main
157	Car	men	51.518133	mex	62.395667	252.43	83.544034	55	10.877534	83.830802	1.514456	0.30506	1.0582	0.439471	0.6684	2	240	2002/3/2	100	HIC	HIC	2	3	2	through_main
162	Car	men	54.7547	mex	66.599867	253.3	76.983222	59	11.845167	77.206642	2.438585	0.433124	1.2447	0.365749	0.6009	2	240	2002/3/2	100	HIC	HIC	2	3	2	through_main
166	Car	men	54.7547	mex	64.7647	251.99	90.627093	50	10.01	90.951808	0.786044	0.359058	0.6685	0.51919	0.6241	2	240	2002/3/2	100	HIC	HIC	2	3	2	through_main
168	MediumVehicle	men	55.789067	mex	65.832433	251.6	90.186019	50	10.043366	90.504788	1.847463	0.370572	0.7552	0.505294	0.7043	2	240	2002/3/2	100	HIC	HIC	2	3	2	through_main
169	Car	men	57.323933	mex	68.802067	251.87	78.996593	58	11.478134	79.235798	0.878431	0.307295	1.1297	0.400355	0.6524	2	240	2002/3/2	100	HIC	HIC	2	3	2	through_main
170	MediumVehicle	ren	59.059	rex	77.1771	254.57	50.581542	91	18.1181	50.680308	1.393502	0.285013	0.8459	0.208781	0.6268	2	240	2002/3/2	100	HIC	HIC	2	3	2	through_ramp
174	Car	ren	62.5625	mex	77.5775	254.75	61.078834	75	15.015	61.152303	6.263388	0.3888	0.809	0.212228	0.6314	2	240	2002/3/2	100	HIC	HIC	2	3	2	merging
181	Car	men	66.8668	mex	77.210467	251.57	87.556468	52	10.343667	87.838192	0.818545	0.266504	0.5945	0.474706	0.7204	2	240	2002/3/2	100	HIC	HIC	2	3	2	through_main
182	Car	men	66.4664	mex	75.608867	252.44	99.400622	46	9.142467	99.819296	2.868771	0.33648	0.6394	0.605365	0.9555	2	240	2002/3/2	100	HIC	HIC	2	3	2	through_main
183	Car	men	67.634233	mex	76.643233	252.09	100.734977	45	9.009	101.173987	2.270464	0.441076	0.7305	0.687376	1.0396	2	240	2002/3/2	100	HIC	HIC	2	3	2	through_main
186	Car	ren	70.203467	mex	83.450033	254.61	69.194503	66	13.246566	69.411977	4.169878	0.330612	0.7824	0.226598	0.6589	2	240	2002/3/2	100	HIC	HIC	2	3	2	merging
189	Car	men	70.5705	mex	80.513767	251.65	91.109396	50	9.943267	91.356956	2.051082	0.346558	0.7221	0.528806	0.7221	2	240	2002/3/2	100	HIC	HIC	2	3	2	through_main
193	Car	men	72.2722	mex	82.3823	251.84	89.673492	51	10.1101	89.959908	2.117073	0.288859	0.8291	0.483831	0.6387	2	240	2002/3/2	100	HIC	HIC	2	3	2	through_main
[truncated: 10,708 more rows]
